# Supplementary material for: Immune signature driven by ADT-induced immune microenvironment remodeling in prostate cancer is correlated with recurrence-free survival and immune infiltration
Source: Cell Death Dis. 2020 Sep 19;11(9):779. doi: 10.1038/s41419-020-02973-1 (PMC7502080; doi:10.1038/s41419-020-02973-1)
Supplement: Supplementary file 7 — Supplementary Table S1 [file 41419_2020_2973_MOESM7_ESM.xlsx]

## Sheet: Sheet1
Supplementary Table S1: Demographic information of patients
Part 1:Demographic information of patients for RNA sequencing
Patient	Sample ID		Age, yr	GSS	TNM stage			iPSA, ng/ml	nPSA, ng/ml
	PCa Lesions	Paracancerous benign tissue			T	N	M
Patient1	R1 (Pre ADT); R13 (Post ADT)	R2 (Pre ADT); R14 (Post ADT)	67	8	2c	0	0	9.04	0.16
Patient2	R3 (Pre ADT); R14 (Post ADT)	R4 (Pre ADT); R18 (Post ADT)	60	8	3b	1	0	97.1	0.12
Patient3	R7 (Pre ADT); R9 (Post ADT)	R8 (Pre ADT); R10 (Post ADT)	67	7	2c	0	0	11.6	0.082
Patient4	R21 (Pre ADT); R16 (Post ADT)	R22 (Pre ADT); R15 (Post ADT)	57	8	3a	0	0	27.5	9.011
Patient5	R5 (Pre ADT); R11 (Post ADT)	R6 (Pre ADT); R12 (Post ADT)	68	7	3a	1	0	21.7	0.29
Patient6	R20 (Pre ADT); R19 (Post ADT)		74	7	2c	0	0	11.3	0.39
PCa = Prostate Cancer; GSS = Gleason sum score; iPSA = initial prostate-specific antigen value at diagnosis; nPSA = prostate-specific antigen value after ADT
Part 2:Demographic information of patients in neoadjuvant ADT cohort
Variables			Total (n=43)
Age,yr, (mean ± SD)			63.95±6.8
GSS, n, (%)
≤8			15(34.9)
>8			28(65.1)
Neoadjuvant ADT cycle, n, (%)
≤3			30(62.5)
> 3			13(30.2)
iPSA, ng/ml			20.79±21.33
Pathological T stage, n, (%)
≤PT2c			28(65.1)
≥PT3a			15(34.9)
Pathological N stage, n, (%)
N0			33(69.8)
N1			10(14.3)
GSS = Gleason sum score; iPSA = initial prostate-specific antigen value at diagnosis
Part 3:Demographic information of patients in TCGA cohort
Variables			Tatal (n=404)	Recurrence status		P Value
				No recurrence (n=353)	Recurrence (n=51)
Age, yr, (mean ± SD)			60.84±6.79	60.80±6.85	61.20±6.42	0.7
GSS, n
≤8			288	265	23	<0.001
>8			116	88	28
Pathological T stage, n						<0.001
≤PT2c			152	147	5
≥PT3a			246	201	45
Not avaliable			6	5	1
Immune Signature Score, (mean ± SD)			6.17±1.39	6.23±1.37	5.67±1.40	0.006
GSS = Gleason sum score
