# Supplementary material for: Immune signature driven by ADT-induced immune microenvironment remodeling in prostate cancer is correlated with recurrence-free survival and immune infiltration
Source: Cell Death Dis. 2020 Sep 19;11(9):779. doi: 10.1038/s41419-020-02973-1 (PMC7502080; doi:10.1038/s41419-020-02973-1)
Supplement: Supplementary file 8 — Supplementary Table S2 [file 41419_2020_2973_MOESM8_ESM.xlsx]

## Sheet: Sheet1
Supplementary Table S2: Differentially expressed genes of PCa and paracancerous tissues response to ADT (Post ADT vs Pre ADT)
PCa tissues					Paracancerous tissues
Gene Symbol	Regulation	Log2 Fold Change	P Value	FDR	Gene Symbol	Regulation	Log2 Fold Change	P Value	FDR
FOSB	Up	6.86116	3.61002e-43	8.12219e-39	DUSP1	Up	4.53871	7.86868e-55	1.77179e-50
FOS	Up	6.23243	6.19552e-39	6.96965e-35	CYR61	Up	3.45282	2.96649e-36	3.33982e-32
DUSP1	Up	4.10535	5.03485e-34	3.77597e-30	AREG	Up	6.50591	3.28182e-35	2.46323e-31
RGS1	Up	4.89129	1.74303e-27	9.80411e-24	RGS1	Up	5.30404	4.73679e-33	2.66646e-29
ZFP36	Up	3.55859	1.53437e-26	6.90436e-23	SGK1	Up	3.65703	6.87581e-25	3.09645e-21
CYR61	Up	3.99839	2.3893e-23	8.95949e-20	ATF3	Up	4.39213	3.90131e-24	1.4641e-20
SOCS3	Up	4.77325	2.67432e-21	8.59565e-18	FOSB	Up	6.21882	5.07037e-21	1.63099e-17
JUNB	Up	3.62021	4.12962e-20	1.1614e-16	PTGS2	Up	2.70619	6.66533e-21	1.87604e-17
EGR1	Up	4.55616	1.02515e-18	2.56276e-15	FOS	Up	5.33211	1.89276e-19	4.36121e-16
DEPP1	Up	2.82233	1.77089e-18	3.98432e-15	EGR1	Up	4.70625	1.93685e-19	4.36121e-16
ATF3	Up	4.50284	5.91284e-17	1.20939e-13	NR4A1	Up	4.57568	3.86677e-19	7.91528e-16
SERPINE1	Up	3.86698	3.14519e-16	5.89697e-13	ZFP36	Up	3.86541	4.74059e-19	8.89533e-16
SLC11A1	Up	2.91778	5.13023e-16	8.87885e-13	CXCR4	Up	3.72728	6.96288e-19	1.20602e-15
FCGR3B	Up	5.21446	6.62286e-16	1.06434e-12	SERPINE1	Up	3.94075	4.51283e-18	7.25825e-15
CTGF	Up	2.52977	3.05824e-15	4.58715e-12	CCL4	Up	3.29096	2.4015e-17	3.60497e-14
CSRNP1	Up	2.14948	3.28982e-15	4.6261e-12	JUN	Up	2.29931	4.81355e-17	6.77417e-14
NR4A1	Up	3.79074	8.08173e-15	1.06959e-11	JUNB	Up	3.83638	3.81371e-16	4.77073e-13
CD1E	Up	4.22301	1.31098e-14	1.63865e-11	ADAMTS4	Up	5.56427	2.75468e-15	3.26458e-12
ADAMTS4	Up	4.66918	1.71567e-14	2.03163e-11	CD69	Up	3.62943	4.60917e-15	5.18924e-12
NR4A2	Up	4.54818	1.85977e-14	2.09215e-11	NR4A3	Up	4.61329	8.09744e-14	7.92739e-11
DUSP5	Up	3.8124	4.02391e-14	4.31114e-11	MYC	Up	2.79239	1.37237e-13	1.28757e-10
NR4A3	Up	3.94941	5.93115e-14	6.06568e-11	PDK4	Up	2.34325	1.53381e-13	1.38147e-10
KLF2	Up	2.80648	3.03183e-13	2.96579e-10	NEDD9	Up	1.36608	2.30002e-13	1.99191e-10
GADD45B	Up	2.61663	3.82077e-13	3.58181e-10	SIK1	Up	3.43299	4.03897e-13	3.36835e-10
AREG	Up	5.20687	5.75292e-13	5.04087e-10	KIT	Up	1.02638	6.65172e-13	4.99256e-10
SLA	Up	2.5004	5.82526e-13	5.04087e-10	SIK1B	Up	3.70236	6.89332e-13	5.00699e-10
SLC7A5	Up	2.61993	8.11057e-13	6.57737e-10	VMP1	Up	1.6136	1.17582e-12	8.02302e-10
CD69	Up	3.70101	8.18554e-13	6.57737e-10	GADD45B	Up	2.79064	1.82623e-12	1.20945e-09
CXCR4	Up	3.3833	2.46908e-12	1.91558e-09	CSRNP1	Up	2.9054	3.26972e-12	2.10355e-09
KLF9	Up	1.63569	3.80992e-12	2.85731e-09	HIST1H2BG	Up	1.39601	4.14662e-12	2.5936e-09
PLTP	Up	1.86771	3.96213e-12	2.87561e-09	DUSP5	Up	3.42699	4.50258e-12	2.74012e-09
BCL6	Up	1.44879	5.26477e-12	3.70163e-09	KLF6	Up	1.6828	9.6048e-12	5.69135e-09
SGK1	Up	2.59067	1.45358e-11	9.91035e-09	NR4A2	Up	4.38034	1.19659e-11	6.90863e-09
DUSP6	Up	1.42937	2.02415e-11	1.33945e-08	SOCS3	Up	4.20887	2.31209e-11	1.30153e-08
C1orf162	Up	1.76246	3.01058e-11	1.93529e-08	SCNN1G	Up	2.24748	3.28557e-11	1.80442e-08
PDK4	Up	3.09324	3.11691e-11	1.94798e-08	CCL4L2	Up	3.06485	3.81162e-11	2.04348e-08
ARRDC2	Up	1.90869	4.21795e-11	2.56486e-08	SLC2A3	Up	2.91951	3.99865e-11	2.06399e-08
DUSP2	Up	3.10917	7.16688e-11	4.01885e-08	NFIL3	Up	2.04533	6.5085e-11	3.05316e-08
IL6	Up	6.33294	7.18923e-11	4.01885e-08	DUSP2	Up	4.2878	7.43758e-11	3.41779e-08
FGR	Up	2.59869	7.31979e-11	4.01885e-08	SELE	Up	4.05212	1.18134e-10	5.31719e-08
PTGER4	Up	1.38379	7.49844e-11	4.01885e-08	CEBPD	Up	2.80293	1.20432e-10	5.31719e-08
SERPINB3	Up	5.81874	7.50218e-11	4.01885e-08	KLF9	Up	1.69078	2.85806e-10	1.21424e-07
CLEC4E	Up	4.66449	1.02095e-10	5.33057e-08	ERRFI1	Up	1.95871	3.44515e-10	1.431e-07
PRDM1	Up	2.25539	1.04247e-10	5.33057e-08	MUC13	Up	3.74499	4.2587e-10	1.71238e-07
KRT6B	Up	5.16477	1.11116e-10	5.43479e-08	EGR2	Up	3.39206	5.63686e-10	2.17423e-07
CCL3	Up	3.5493	2.04255e-10	9.69651e-08	BTG2	Up	2.18732	5.69701e-10	2.17423e-07
RUNX2	Up	1.83676	2.06868e-10	9.69651e-08	NFKBIZ	Up	1.94466	1.38671e-09	5.11879e-07
PDCD1	Up	2.44525	2.42755e-10	1.11464e-07	CXCL8	Up	3.73097	1.66531e-09	6.04803e-07
SELE	Up	4.46405	2.71837e-10	1.22321e-07	PRDM1	Up	1.86329	2.24102e-09	8.0097e-07
AC079316.1	Up	2.4828	3.05438e-10	1.34746e-07	HNRNPA1P40	Up	2.85508	3.62888e-09	1.2571e-06
TREM1	Up	3.83841	5.52517e-10	2.34549e-07	SLC7A5	Up	2.64286	5.35251e-09	1.77239e-06
PHLDA1	Up	2.52922	6.23187e-10	2.5965e-07	C11orf96	Up	3.1527	5.75834e-09	1.87914e-06
THEMIS2	Up	2.44213	7.51829e-10	3.07553e-07	CXCL2	Up	3.45851	8.91104e-09	2.71148e-06
RGCC	Up	2.02284	8.12987e-10	3.26632e-07	TNS4	Up	2.36125	1.02244e-08	3.03506e-06
CXCL2	Up	3.53926	8.74691e-10	3.45257e-07	MT1H	Up	3.1233	1.07375e-08	3.13996e-06
GPRC5A	Up	3.05717	1.08104e-09	4.19351e-07	DEFB1	Up	2.48919	1.22717e-08	3.54258e-06
C3	Up	3.30867	1.20818e-09	4.60726e-07	CCL3	Up	3.65854	1.55671e-08	4.38155e-06
SLC1A3	Up	1.95854	1.26983e-09	4.76166e-07	ETS2	Up	1.87189	1.88194e-08	5.16775e-06
KRT87P	Up	2.46254	1.52085e-09	5.60944e-07	CCL18	Up	5.88437	2.36954e-08	6.42831e-06
PER1	Up	2.33775	1.60589e-09	5.82755e-07	MFSD2A	Up	2.87174	2.57065e-08	6.89088e-06
HCLS1	Up	2.03271	1.71599e-09	6.12826e-07	CLEC4E	Up	3.8377	2.6109e-08	6.91643e-06
TNFAIP3	Up	1.88969	1.78233e-09	6.26574e-07	MT1A	Up	3.05794	2.92873e-08	7.66818e-06
KRT16	Up	4.5883	2.12072e-09	7.22942e-07	RHOB	Up	1.92136	3.06406e-08	7.93029e-06
KRT75	Up	8.15433	2.32345e-09	7.80229e-07	PER1	Up	1.87209	3.35499e-08	8.30945e-06
JUND	Up	1.30994	2.65199e-09	8.59371e-07	DUSP4	Up	2.56177	3.35817e-08	8.30945e-06
ETS2	Up	2.52055	2.67372e-09	8.59371e-07	KRT17	Up	2.53061	3.59994e-08	8.67194e-06
FCGR2B	Up	2.77768	2.76541e-09	8.76325e-07	MCL1	Up	1.39619	3.65948e-08	8.67194e-06
KLHL6	Up	2.64795	2.86649e-09	8.9574e-07	TRIB1	Up	2.79351	3.83342e-08	8.89868e-06
CXCR1	Up	6.51081	3.71335e-09	1.12901e-06	KCNK1	Up	1.38265	4.39822e-08	1.01056e-05
MMP19	Up	2.70609	3.98436e-09	1.19525e-06	CD55	Up	1.44276	4.74198e-08	1.06775e-05
IGHV3-74	Up	1.76684	4.97718e-09	1.47344e-06	DDIT4	Up	1.91679	5.83329e-08	1.28773e-05
FPR1	Up	2.83474	5.11332e-09	1.49409e-06	SPRY1	Up	1.47696	6.28879e-08	1.34862e-05
IGKV2-30	Up	3.36832	7.09594e-09	2.04682e-06	TIPARP	Up	1.20219	6.64296e-08	1.41113e-05
GRASP	Up	2.22775	8.55025e-09	2.43509e-06	SLPI	Up	1.70811	7.11513e-08	1.48344e-05
CCL19	Up	3.25539	8.78023e-09	2.46933e-06	IL1R2	Up	2.41337	1.53808e-07	3.06486e-05
THBS1	Up	2.31964	8.90467e-09	2.47341e-06	GPRC5A	Up	3.3503	1.73314e-07	3.33548e-05
CPXM1	Up	2.48701	9.22127e-09	2.53011e-06	RND1	Up	3.64169	1.7632e-07	3.36458e-05
ACHE	Up	2.76758	9.60771e-09	2.60438e-06	S100P	Up	4.5868	2.01835e-07	3.69489e-05
NEDD9	Up	1.64412	1.02131e-08	2.73552e-06	TCIM	Up	2.25363	2.16286e-07	3.9275e-05
FXYD5	Up	2.31949	1.03435e-08	2.73787e-06	AC098935.1	Up	2.99919	2.50579e-07	4.43544e-05
BTG2	Up	2.40432	1.16219e-08	3.04047e-06	BCL6	Up	1.24183	2.9899e-07	5.18367e-05
TMEM176A	Up	2.41226	1.30033e-08	3.28721e-06	CEMIP2	Up	1.20468	3.11295e-07	5.35071e-05
ALOX5AP	Up	2.32807	1.52467e-08	3.76962e-06	STC1	Up	2.74628	3.35693e-07	5.68331e-05
SAMD11	Up	2.28683	1.62589e-08	3.97619e-06	SLCO4A1	Up	2.00255	3.49847e-07	5.87873e-05
CRABP2	Up	2.60668	1.87404e-08	4.53378e-06	TFCP2L1	Up	2.17455	3.5689e-07	5.90889e-05
C11orf96	Up	2.9648	2.34893e-08	5.56302e-06	KRT5	Up	1.43975	3.63908e-07	5.98111e-05
CYP4A11	Up	2.95871	2.5672e-08	6.01661e-06	TNFRSF21	Up	1.68338	3.90148e-07	6.35824e-05
CEBPB	Up	2.2641	2.61278e-08	6.0603e-06	MPZL2	Up	1.14884	4.12581e-07	6.54231e-05
KRT6A	Up	4.23493	2.67927e-08	6.13207e-06	CREM	Up	1.46278	4.53321e-07	7.08849e-05
IER5	Up	1.72414	2.73188e-08	6.13207e-06	BTG1	Up	1.21237	5.11256e-07	7.77835e-05
CCL4	Up	2.85103	2.75274e-08	6.13207e-06	BHLHE40	Up	2.14251	5.38844e-07	8.14306e-05
SELL	Up	1.81809	2.91886e-08	6.43839e-06	ADAMTS1	Up	2.23732	6.0961e-07	8.7991e-05
SLC2A3	Up	2.29239	3.31042e-08	7.19006e-06	THBS1	Up	2.06856	7.35506e-07	0.000101992
IGHA1	Up	3.19996	3.32355e-08	7.19006e-06	PPP1R15A	Up	1.34553	7.64414e-07	0.000104953
RHBDF2	Up	1.5918	4.08412e-08	8.7513e-06	EDN2	Up	3.41416	7.79872e-07	0.000106427
CYTIP	Up	2.81632	4.37628e-08	9.28885e-06	RNF122	Up	2.50109	8.08955e-07	0.00010973
CR2	Up	4.74714	4.5921e-08	9.57708e-06	RLIMP1	Up	1.44411	8.68647e-07	0.000116425
HSPA7	Up	1.66068	4.5972e-08	9.57708e-06	IL1RL1	Up	1.53042	8.89019e-07	0.000118279
MT1A	Up	4.57188	4.72443e-08	9.75182e-06	SRGN	Up	2.06898	8.92993e-07	0.000118279
ST3GAL1	Up	1.11135	5.20445e-08	1.0645e-05	SOX9	Up	1.5088	9.96907e-07	0.000130638
NLRP3	Up	2.07947	5.45462e-08	1.10562e-05	KRT75	Up	6.54273	1.05183e-06	0.000136115
CDH3	Up	2.43447	6.15264e-08	1.22503e-05	ELF3	Up	2.60676	1.18135e-06	0.000150271
JUN	Up	2.07581	6.2417e-08	1.23186e-05	CLCA4	Up	3.22342	1.18163e-06	0.000150271
ETS1	Up	1.90041	6.83208e-08	1.32513e-05	GZMK	Up	2.14753	1.18314e-06	0.000150271
BTLA	Up	2.56358	7.04509e-08	1.35476e-05	SLC11A1	Up	2.76889	1.19459e-06	0.000150271
DCSTAMP	Up	4.05787	7.24557e-08	1.38151e-05	EMP1	Up	2.30658	1.44447e-06	0.000179697
FLT3	Up	2.43884	7.39042e-08	1.39729e-05	FOSL2	Up	1.76784	1.46164e-06	0.000180834
FOSL2	Up	1.72276	7.48365e-08	1.40312e-05	ID1	Up	1.99244	1.5019e-06	0.000184799
ID3	Up	2.73739	7.6207e-08	1.41455e-05	ATP1B3	Up	1.80298	1.54794e-06	0.000189429
MEI1	Up	1.74638	7.67034e-08	1.41455e-05	GLUL	Up	1.05797	1.68574e-06	0.000204074
EGR2	Up	3.06809	7.95258e-08	1.45468e-05	UPP1	Up	1.59927	1.71638e-06	0.000206672
SEZ6L	Up	3.05212	8.71774e-08	1.58178e-05	PER2	Up	1.22994	1.75901e-06	0.000209612
OR52N4	Up	3.28606	9.01997e-08	1.62352e-05	GPR3	Up	3.85283	1.92394e-06	0.000222161
RASAL1	Up	4.18234	9.47734e-08	1.69231e-05	AHR	Up	1.63307	2.01909e-06	0.000231958
IGHM	Up	2.94647	9.66602e-08	1.71241e-05	HES1	Up	1.34405	2.33512e-06	0.000261592
TAGAP	Up	2.18994	9.95422e-08	1.74969e-05	AC020916.1	Up	2.87811	2.45748e-06	0.000271251
CTSW	Up	1.6121	1.0157e-07	1.76306e-05	HIST1H1D	Up	1.47281	2.48323e-06	0.000271672
IL32	Up	1.6677	1.07175e-07	1.84072e-05	KLF4	Up	2.0902	2.50292e-06	0.000272262
CCL18	Up	4.73726	1.13887e-07	1.94117e-05	GEM	Up	2.21559	2.65409e-06	0.000287318
CCR7	Up	2.5504	1.17819e-07	1.99309e-05	FCGR3B	Up	2.87472	2.81171e-06	0.000301482
PLK3	Up	1.57481	1.22216e-07	2.03684e-05	EDN1	Up	2.08844	3.15885e-06	0.000335508
HLA-DRA	Up	2.06416	1.32864e-07	2.16617e-05	SLA	Up	1.79563	3.25952e-06	0.000342202
SLC2A14	Up	4.4046	1.39147e-07	2.22033e-05	RASD1	Up	1.77611	3.26709e-06	0.000342202
KRT17	Up	4.39498	1.50437e-07	2.36691e-05	PLA2G4D	Up	3.11099	3.48914e-06	0.000360049
ARHGDIB	Up	1.77154	1.58136e-07	2.46727e-05	PLA2G2D	Up	4.03313	3.86425e-06	0.000395506
VSIG4	Up	1.73544	1.59009e-07	2.46727e-05	ISG20	Up	1.52457	4.21755e-06	0.000425859
EGR3	Up	3.27212	1.63912e-07	2.50875e-05	ARRDC3	Up	1.14291	4.76616e-06	0.000473555
SERPINA1	Up	2.01534	1.70057e-07	2.5852e-05	STK17B	Up	1.19449	4.79251e-06	0.000473555
CHI3L1	Up	3.79038	1.87931e-07	2.80017e-05	CXCR1	Up	4.11273	5.09221e-06	0.000496369
CD163	Up	2.46884	2.24758e-07	3.28365e-05	TMPRSS4	Up	2.71766	5.20168e-06	0.000504854
MFSD2A	Up	2.85831	2.2685e-07	3.28808e-05	HNRNPA3P15	Up	1.86056	5.32709e-06	0.000512607
KLF6	Up	1.6262	2.27984e-07	3.28808e-05	ANGPTL4	Up	1.40905	5.44568e-06	0.000521789
MMP7	Up	4.56261	2.35734e-07	3.35682e-05	GPNMB	Up	2.34503	5.871e-06	0.000560158
DKK1	Up	4.72381	2.4065e-07	3.40528e-05	IGFBP3	Up	1.39938	5.94002e-06	0.000564352
S100A9	Up	3.55271	2.5344e-07	3.55421e-05	MGAM	Up	1.65004	5.99662e-06	0.000567336
RGS16	Up	2.94243	2.54334e-07	3.55421e-05	NSG1	Up	1.03954	6.37499e-06	0.000595625
CD83	Up	1.81881	2.56553e-07	3.56307e-05	APOLD1	Up	1.81452	6.40214e-06	0.00059569
CAPN8	Up	3.60132	2.62217e-07	3.6194e-05	AC011444.4	Up	2.30523	6.56014e-06	0.00060788
C5AR1	Up	2.2857	2.83578e-07	3.8668e-05	SLC26A9	Up	2.86718	6.68397e-06	0.000616815
GMIP	Up	1.12498	2.88286e-07	3.88392e-05	CEBPB	Up	2.01078	6.80174e-06	0.000625121
IGKV1D-39	Up	2.79095	2.94822e-07	3.94833e-05	APOC1	Up	3.18053	7.12866e-06	0.000644643
SLC47A1	Up	2.29223	3.06525e-07	4.08078e-05	TNFAIP3	Up	1.71159	7.45748e-06	0.00067168
CCND3	Up	1.27471	3.34299e-07	4.39848e-05	HBEGF	Up	2.35373	7.51993e-06	0.000674607
EPHA2	Up	2.49343	3.37123e-07	4.40083e-05	NFKBIA	Up	1.12484	7.62033e-06	0.000680605
AC020916.1	Up	2.88331	3.3839e-07	4.40083e-05	RGS16	Up	2.7701	7.67253e-06	0.000680605
TIMP1	Up	1.71997	3.55305e-07	4.59426e-05	MAFF	Up	2.44504	7.77249e-06	0.000686326
GPNMB	Up	2.41587	4.10775e-07	5.28115e-05	KLF2	Up	2.09875	8.16471e-06	0.000712457
DMBT1	Up	4.10248	4.16217e-07	5.31251e-05	RPL3P6	Up	1.53353	8.29736e-06	0.00071583
CEBPD	Up	2.28125	4.17936e-07	5.31251e-05	CTGF	Up	1.66526	8.49576e-06	0.000730149
LSP1	Up	2.01022	4.46171e-07	5.56318e-05	FAM167A	Up	2.55535	8.82121e-06	0.000752376
GNLY	Up	2.133	4.47547e-07	5.56318e-05	IL1RN	Up	2.78785	8.86314e-06	0.000753099
HLA-DPA1	Up	1.92726	4.57593e-07	5.65681e-05	SDR16C5	Up	3.77127	9.12789e-06	0.000769786
ESR1	Up	1.95702	4.61025e-07	5.66809e-05	LAMC2	Up	1.56042	9.29739e-06	0.000781155
BEGAIN	Up	1.95256	4.71957e-07	5.75013e-05	NCOA7	Up	1.57402	9.38735e-06	0.00078287
RARA	Up	1.56869	4.72809e-07	5.75013e-05	ITK	Up	1.86242	9.42322e-06	0.000782962
NPC2	Up	1.29416	4.87174e-07	5.8567e-05	MXD1	Up	1.03153	9.74356e-06	0.000800714
CD53	Up	2.07051	4.89382e-07	5.8567e-05	IL7R	Up	2.2277	9.94717e-06	0.000811523
ITGB2	Up	2.06796	5.01242e-07	5.9669e-05	FCMR	Up	1.66625	1.029e-05	0.000827046
DDIT4	Up	2.18006	5.75713e-07	6.78166e-05	JUND	Up	1.63511	1.03264e-05	0.000827046
CHAD	Up	1.97658	5.81267e-07	6.81142e-05	HSPA6	Up	4.34719	1.03578e-05	0.000827046
LAPTM5	Up	2.24524	5.90448e-07	6.85163e-05	SLC1A3	Up	1.59982	1.06444e-05	0.000846923
ELF3	Up	2.55951	5.90789e-07	6.85163e-05	ASTL	Up	4.11836	1.07105e-05	0.000849185
SH3BP5	Up	1.89195	6.4695e-07	7.40314e-05	THEMIS2	Up	2.08646	1.14895e-05	0.000903622
IGHV4-59	Up	2.79816	6.48664e-07	7.40314e-05	DNAJC5B	Up	3.62379	1.17504e-05	0.000918694
JCHAIN	Up	3.01435	6.51505e-07	7.40314e-05	LXN	Up	1.5896	1.20944e-05	0.00093907
CHI3L2	Up	3.52754	6.63136e-07	7.49744e-05	ITPKC	Up	1.49989	1.27368e-05	0.000981482
CTSB	Up	1.6499	6.77863e-07	7.62562e-05	SH3TC1	Up	1.23472	1.27968e-05	0.000981482
ICAM1	Up	2.0579	6.86938e-07	7.68927e-05	SNORD114-9	Up	2.49027	1.31977e-05	0.00100737
HLA-DQB2	Up	2.56343	7.06611e-07	7.87032e-05	CYTIP	Up	2.22488	1.35318e-05	0.00102938
IGHA2	Up	3.2497	7.10336e-07	7.87283e-05	CD83	Up	2.02128	1.5115e-05	0.00113071
PTPRH	Up	3.60123	7.4288e-07	8.19316e-05	CXCL17	Up	1.671	1.55596e-05	0.00115249
UPP1	Up	1.78744	7.53466e-07	8.26938e-05	SLC19A2	Up	1.13815	1.6447e-05	0.00121376
BATF	Up	2.01997	7.78277e-07	8.50022e-05	RFPL4A	Up	5.96239	1.71503e-05	0.0012486
GSDMC	Up	4.3107	8.34635e-07	9.07172e-05	UGT2B15	Up	3.23308	1.73552e-05	0.00125655
EIF4BP2	Up	1.38894	8.45071e-07	9.14099e-05	CLCA2	Up	2.43894	1.76802e-05	0.00126774
RBFOX1	Up	2.28032	8.66079e-07	9.28505e-05	BLK	Up	2.48837	1.79971e-05	0.00128241
TNS4	Up	4.18124	8.66643e-07	9.28505e-05	TRAT1	Up	2.1666	1.84024e-05	0.00130442
SIGLEC10	Up	2.1151	8.76111e-07	9.342e-05	FOLR1	Up	1.30273	2.02748e-05	0.0014094
SPRY1	Up	1.85969	8.86107e-07	9.40402e-05	AC079316.1	Up	1.62336	2.05005e-05	0.00142034
RAC2	Up	1.91895	9.23063e-07	9.75024e-05	ZFAND5	Up	1.24184	2.08381e-05	0.0014393
CHST11	Up	2.24104	9.94848e-07	0.000104107	SNORD114-15	Up	2.58423	2.14125e-05	0.00146548
SFRP1	Up	1.97415	1.01428e-06	0.00010565	TNFSF8	Up	1.84058	2.3306e-05	0.0015712
SH3TC1	Up	1.39	1.08795e-06	0.0001128	HRASLS2	Up	4.10017	2.47976e-05	0.00166181
PLEKHG1	Up	1.43273	1.11837e-06	0.000115423	CCL5	Up	1.75798	2.55293e-05	0.0017013
ADGRG6	Up	2.30705	1.16619e-06	0.000119808	CRABP2	Up	1.4436	2.568e-05	0.0017013
SIK1	Up	3.32761	1.19042e-06	0.000121191	DNAJB1	Up	2.48416	2.83398e-05	0.0018443
ID1	Up	2.97203	1.39619e-06	0.000140236	MT1X	Up	2.29354	2.87011e-05	0.00186243
TMEM176B	Up	2.17438	1.43596e-06	0.000143589	MMP19	Up	1.96954	3.04092e-05	0.00195368
EDN2	Up	2.9456	1.45717e-06	0.000145066	HSPA1A	Up	2.4622	3.04543e-05	0.00195368
IGHG2	Up	3.36177	1.50252e-06	0.000147621	ABCA13	Up	2.20899	3.13607e-05	0.00199477
ACAN	Up	2.23165	1.51874e-06	0.000148566	B4GALT1	Up	1.12408	3.22855e-05	0.00203065
CSF2RA	Up	1.84581	1.53323e-06	0.000149334	BANF1P1	Up	1.45317	3.3292e-05	0.00208094
GJB3	Up	2.388	1.54626e-06	0.000149954	GADD45A	Up	1.13651	3.33768e-05	0.00208094
ZAN	Up	3.69231	1.59975e-06	0.000154476	SMAP2	Up	1.36961	3.3471e-05	0.00208094
CKS1BP1	Up	4.78435	1.60778e-06	0.000154587	CLDN4	Up	1.94804	3.3717e-05	0.00208094
IGHG3	Up	2.92196	1.66333e-06	0.000159248	KLF5	Up	1.24294	3.59419e-05	0.00219324
IGLC2	Up	2.65297	1.77137e-06	0.000167206	SNORD113-8	Up	2.46959	4.06531e-05	0.00245468
ZFP36L2	Up	1.90867	1.77618e-06	0.000167206	CR2	Up	3.18499	4.06625e-05	0.00245468
SH2D2A	Up	2.08582	1.78609e-06	0.000167439	ARRDC2	Up	1.16544	4.12364e-05	0.00247605
ATP1A3	Up	3.9836	1.89991e-06	0.000176118	SCML4	Up	1.73042	4.41543e-05	0.00260268
GGT5	Up	1.59817	1.92176e-06	0.000176118	TM4SF1	Up	1.47197	4.53804e-05	0.0026519
GPSM3	Up	1.91226	1.9281e-06	0.000176118	FGFBP1	Up	3.45708	4.55783e-05	0.0026519
THBS2	Up	1.9566	1.92989e-06	0.000176118	IRF8	Up	1.2614	4.64042e-05	0.00268608
CACNA1F	Up	2.04715	1.93347e-06	0.000176118	CCR4	Up	2.37412	4.65513e-05	0.00268768
PTGS2	Up	3.20282	2.06393e-06	0.000185745	HS3ST2	Up	2.77635	4.72841e-05	0.00271606
RUNX1	Up	1.76501	2.1165e-06	0.000189718	AC072022.1	Up	2.90805	4.77235e-05	0.00272739
CD84	Up	1.94418	2.16486e-06	0.000193065	HSPA1B	Up	2.57187	5.30885e-05	0.00298483
SRGN	Up	2.16512	2.17101e-06	0.000193065	LRG1	Up	1.67048	5.37621e-05	0.00299741
ARL4C	Up	1.43397	2.22271e-06	0.000196885	BCL3	Up	2.11049	5.39379e-05	0.00299881
SMIM25	Up	3.92006	2.2563e-06	0.000199077	PLAUR	Up	2.10974	5.52672e-05	0.00305013
GIPR	Up	2.11123	2.33193e-06	0.000203357	SNORD114-4	Up	1.72404	5.58084e-05	0.00306497
HLA-DPB1	Up	1.83522	2.35495e-06	0.000204572	CYP4X1	Up	1.07937	5.98013e-05	0.00326831
OLR1	Up	2.43425	2.40034e-06	0.000207123	MS4A7	Up	1.66843	7.52513e-05	0.00402764
CAPG	Up	2.57046	2.41194e-06	0.000207123	MS4A1	Up	1.88681	7.61823e-05	0.00405531
CD74	Up	1.93143	2.54721e-06	0.000217907	SLC25A25	Up	1.30977	7.85271e-05	0.00414097
CYBA	Up	1.9859	2.56094e-06	0.000218252	TNFRSF9	Up	2.5266	8.41517e-05	0.00438621
CSF3	Up	5.07411	2.58101e-06	0.000219133	C5AR1	Up	2.3866	8.46484e-05	0.00440191
SEMA7A	Up	1.77491	2.83102e-06	0.000237668	BAG3	Up	1.50629	8.69766e-05	0.00450219
MMP9	Up	3.90353	2.89264e-06	0.000240496	PDE4B	Up	1.27012	8.88827e-05	0.0045798
PIK3IP1	Up	1.2378	2.90635e-06	0.000240496	UGCG	Up	1.01994	9.2227e-05	0.00473047
CD93	Up	1.51986	2.90746e-06	0.000240496	ATP12A	Up	3.57545	9.35648e-05	0.00476651
IKZF1	Up	1.93713	2.95861e-06	0.000243268	KRT16	Up	1.9715	9.39444e-05	0.00477505
SNAP25	Up	2.82844	2.99299e-06	0.000243317	ITPRIP	Up	1.77051	9.46128e-05	0.00479819
SCNN1A	Up	2.00538	2.99564e-06	0.000243317	NAMPTP1	Up	1.14985	9.49722e-05	0.00480559
LRRC25	Up	2.61733	3.0628e-06	0.000247878	KRT36	Up	4.31943	9.66811e-05	0.00485931
LILRA5	Up	3.09199	3.21556e-06	0.000258382	IPCEF1	Up	1.24117	9.8241e-05	0.00492671
LIF	Up	2.63578	3.23005e-06	0.000258623	IMMP1LP1	Up	1.54846	9.88963e-05	0.00494855
MEDAG	Up	2.24514	3.33559e-06	0.000265186	SEPT7P6	Up	1.18495	0.000101187	0.00505193
VNN1	Up	3.33695	3.41087e-06	0.000269267	CLDN1	Up	1.50232	0.000102156	0.00508906
DNASE1L3	Up	2.37957	3.56371e-06	0.000279083	MT1JP	Up	2.99707	0.0001094	0.00536921
ADCY8	Up	4.0064	3.56978e-06	0.000279083	B3GNT3	Up	2.18131	0.000114677	0.00556505
POU2AF1	Up	2.83157	3.57242e-06	0.000279083	RHOV	Up	2.51124	0.000116163	0.00562504
CD1B	Up	3.95682	3.68623e-06	0.000285988	ICOS	Up	1.78634	0.00012469	0.00599925
ITK	Up	2.34917	3.73506e-06	0.000287792	TBC1D3P1	Up	3.59566	0.000125001	0.0060014
IL1RL1	Up	2.12079	3.7717e-06	0.000289622	AC105020.1	Up	1.68349	0.000127325	0.00609996
CDC42EP1	Up	1.28068	4.26798e-06	0.00032551	TMEM40	Up	1.56077	0.00013067	0.00623366
RELT	Up	1.80772	4.39394e-06	0.000333984	RNF128	Up	1.33079	0.000133622	0.00636103
ITGAM	Up	1.50594	4.66386e-06	0.000353307	CAPN13	Up	1.83646	0.000140877	0.00661728
GPAT3	Up	2.42859	4.72426e-06	0.000356682	SERPINB5	Up	1.41871	0.000141567	0.00662717
INSL3	Up	5.73713	4.89894e-06	0.000367404	RPL21P1	Up	1.30479	0.000144344	0.00674313
SLCO2A1	Up	1.18922	4.94117e-06	0.000367548	KRT16P1	Up	4.05096	0.000153131	0.00703895
FOXO1	Up	1.33647	4.94986e-06	0.000367548	PLK3	Up	1.63334	0.000153177	0.00703895
PPIAP76	Up	5.7086	4.97726e-06	0.000368366	DPPA2P4	Up	5.09483	0.000156845	0.00716363
FZD10	Up	2.82078	5.0269e-06	0.000370821	SNORD114-18	Up	2.80067	0.000158314	0.00720151
OLFML2B	Up	1.79513	5.18562e-06	0.000380037	TNFRSF13C	Up	2.424	0.000163907	0.00742594
AKNA	Up	1.2781	5.25936e-06	0.000381488	PHLDA1	Up	2.18283	0.000164674	0.00743382
JAML	Up	1.91674	5.26211e-06	0.000381488	SNAP25	Up	1.57636	0.000180324	0.00806866
IGLV10-54	Up	5.08281	5.2936e-06	0.000381488	CDKN1A	Up	1.83337	0.000182274	0.00812727
CTSS	Up	2.26864	5.31836e-06	0.000381488	SNORD113-7	Up	3.11613	0.000200331	0.00877597
CTLA4	Up	2.41724	5.32411e-06	0.000381488	CYP4Z2P	Up	1.63214	0.000204768	0.00891221
GMFG	Up	1.55044	5.46762e-06	0.000388159	MIDN	Up	1.63746	0.000205251	0.00891221
AC098935.1	Up	3.1219	5.68349e-06	0.000402116	TRIM29	Up	1.01495	0.00020542	0.00891221
NCF1B	Up	1.55314	5.72044e-06	0.000403461	ZNF331	Up	1.33128	0.000205888	0.00891537
SLCO4A1	Up	2.4758	6.25175e-06	0.000436827	S100A2	Up	1.7887	0.00021324	0.00907956
MUC1	Up	2.10817	6.30007e-06	0.00043884	TAGAP	Up	1.49268	0.000213445	0.00907956
PLAUR	Up	2.10208	6.77275e-06	0.000461819	ETS1	Up	1.0016	0.000213917	0.00907956
LRP2	Up	3.23595	6.77365e-06	0.000461819	LIF	Up	2.34876	0.000214921	0.00907956
SERPINB13	Up	6.11663	6.80683e-06	0.000462679	MAPK6P3	Up	1.1737	0.000214922	0.00907956
FLVCR2	Up	1.11174	6.93689e-06	0.000468688	THBD	Up	2.21276	0.000217079	0.00915348
WDFY4	Up	1.85367	7.0661e-06	0.000474924	CTSS	Up	1.72779	0.000218679	0.00920371
PADI2	Up	2.4852	7.26779e-06	0.000486661	RUNX1	Up	1.19923	0.000219121	0.00920513
SERPINB4	Up	6.96727	7.32407e-06	0.000488974	CEACAM6	Up	2.07466	0.000220163	0.00921454
CD27	Up	1.3966	7.45702e-06	0.000493572	CA12	Up	1.22787	0.00022359	0.0093233
TMEM255A	Up	2.56439	7.51505e-06	0.000495839	SERPINB13	Up	3.27105	0.000226866	0.00939339
IGKV1-39	Up	2.48778	7.7359e-06	0.000507434	CYP4A11	Up	1.49809	0.000227945	0.00939339
TNFRSF1B	Up	2.01021	7.86211e-06	0.00051275	DYRK3	Up	1.41105	0.000228134	0.00939339
TMEM173	Up	1.7141	7.86252e-06	0.00051275	SNORD114-25	Up	3.19407	0.000240114	0.00977692
IGLV1-44	Up	3.11092	7.89544e-06	0.000513409	RNF152	Up	1.12657	0.000243273	0.00986357
SERTM1	Up	3.85524	7.95104e-06	0.000515534	VNN2	Up	1.84859	0.000246001	0.0099447
CLSTN3	Up	1.48265	8.17377e-06	0.000525433	KRT7	Up	1.74787	0.000250524	0.0101094
FCGR2A	Up	1.82024	8.19815e-06	0.000525499	WEE1	Up	1.26874	0.000252739	0.0101805
EFHD1	Up	1.68073	8.50573e-06	0.000542126	RTL1	Up	1.71894	0.000253259	0.0101833
PIK3R5	Up	1.96612	8.56061e-06	0.000544083	SLC5A1	Up	1.99844	0.000257505	0.0102442
LYZ	Up	2.64541	8.62085e-06	0.000546368	RPS4XP14	Up	1.14341	0.000258881	0.0102808
SERPING1	Up	2.05724	8.70897e-06	0.00054886	SELL	Up	1.53929	0.000264982	0.0104676
RHBDL3	Up	2.18136	8.78831e-06	0.000552313	GSTA1	Up	2.21633	0.000265444	0.0104676
SLAMF1	Up	1.87478	9.04199e-06	0.000566674	SNORD12C	Up	2.00224	0.000270686	0.0106371
CPVL	Up	1.74278	9.25576e-06	0.000576857	DNAJC12	Up	1.44661	0.000273624	0.010723
MMP2	Up	1.97119	9.36724e-06	0.000582192	ROBO2	Up	1.01546	0.000274412	0.0107273
VIM	Up	1.62887	9.47296e-06	0.000585528	RGCC	Up	1.09085	0.000290584	0.0112424
ARRDC5	Up	2.0119	9.67327e-06	0.000596271	AC022239.1	Up	2.83946	0.000304553	0.0116428
FCHO1	Up	1.34998	9.77071e-06	0.000598995	SNORD113-6	Up	2.79681	0.000305346	0.0116533
TRPV4	Up	2.25707	9.90269e-06	0.000605437	TFF1	Up	1.98722	0.000309463	0.0117208
MRC1	Up	1.88623	1.0095e-05	0.00061056	C2CD4B	Up	5.18255	0.000309501	0.0117208
KCNJ5	Up	1.87442	1.01818e-05	0.000614156	PI3	Up	3.37684	0.000326348	0.0122882
CAPN13	Up	3.18703	1.03922e-05	0.000623858	ITGB6	Up	1.15891	0.000333053	0.0124989
IL7R	Up	2.66303	1.04147e-05	0.000623858	IL6	Up	4.45052	0.000340141	0.0126896
TRBV11-2	Up	3.52825	1.04258e-05	0.000623858	HLA-DRA	Up	1.46379	0.000351533	0.0129975
C4B	Up	2.04958	1.06679e-05	0.00063665	NOS2	Up	2.05164	0.000365918	0.0134848
FCGR2C	Up	1.75873	1.06977e-05	0.000636737	KLF10	Up	1.535	0.000377851	0.0137671
IGHV6-1	Up	2.92643	1.08761e-05	0.000645034	BCL2A1	Up	1.93329	0.000379899	0.0137749
MAP3K8	Up	1.57349	1.09517e-05	0.000645034	AL591846.1	Up	1.20812	0.000384019	0.0138989
HAVCR2	Up	1.75469	1.10302e-05	0.00064796	GRASP	Up	1.21774	0.00038604	0.0139302
CDKN1A	Up	1.54252	1.11331e-05	0.000650608	SNORD114-21	Up	2.13708	0.000391495	0.0140595
MCL1	Up	1.2164	1.11778e-05	0.000651529	VDR	Up	1.4426	0.000393652	0.014092
GPD1	Up	1.72522	1.13608e-05	0.000660481	RHOH	Up	1.45124	0.000399767	0.014243
PRF1	Up	2.13331	1.14573e-05	0.000664374	ZAN	Up	2.31416	0.000405147	0.0143665
RASD1	Up	2.09752	1.15814e-05	0.000669844	NOX1	Up	1.75427	0.000407019	0.0144101
TAGLN2	Up	1.25839	1.18222e-05	0.000678141	PTPRE	Up	1.13894	0.000414715	0.0145454
ITGAD	Up	2.37715	1.18546e-05	0.000678141	HK2	Up	1.01539	0.000418103	0.0146414
ZCCHC12	Up	2.80666	1.18755e-05	0.000678141	PMAIP1	Up	2.61796	0.000423113	0.0147938
MS4A4A	Up	1.94898	1.21729e-05	0.000690843	TREM1	Up	4.99154	0.000427662	0.0148719
TFCP2L1	Up	2.93533	1.21901e-05	0.000690843	RAD54L	Up	1.12129	0.000427989	0.0148719
RLIMP1	Up	1.46882	1.23302e-05	0.000695279	HCAR3	Up	3.17438	0.000441734	0.015232
CH25H	Up	3.7893	1.27968e-05	0.000719786	TATDN1P1	Up	1.34834	0.000447205	0.0153736
ID2	Up	1.96418	1.30542e-05	0.000730612	Z99496.1	Up	1.19343	0.000459767	0.0156868
DEFB1	Up	3.31062	1.33045e-05	0.000741197	KRT6A	Up	1.62471	0.000463285	0.0157818
CD72	Up	1.58997	1.34324e-05	0.000745458	LIPA	Up	1.17087	0.00048402	0.0164137
KIT	Up	2.269	1.34961e-05	0.000745458	AC005476.1	Up	1.2106	0.000489577	0.0164721
HLA-DRB1	Up	2.15075	1.35029e-05	0.000745458	TFRC	Up	1.04122	0.000490946	0.0164721
PLPP3	Up	1.40968	1.38693e-05	0.000762602	DKK1	Up	2.44323	0.000491596	0.0164721
IL1R2	Up	2.70121	1.38969e-05	0.000762602	LHFPL6	Up	1.08728	0.000498057	0.0166638
SPOCK2	Up	1.86057	1.40154e-05	0.000767234	OR52N5	Up	5.28924	0.000512993	0.0170621
MDS2	Up	3.30156	1.4083e-05	0.000767877	CKS1BP1	Up	2.69756	0.00051749	0.0171686
ITPRIP	Up	1.83495	1.40954e-05	0.000767877	APOL4	Up	1.41027	0.000523158	0.0172702
ITGB6	Up	3.38089	1.42356e-05	0.00077364	IL9R	Up	1.75721	0.000523851	0.0172702
NRXN2	Up	1.77943	1.44315e-05	0.000780471	LDHAL6B	Up	1.25742	0.000526794	0.0173419
CXCL8	Up	3.39526	1.44401e-05	0.000780471	FCAR	Up	3.16109	0.000530845	0.0174242
PBX4	Up	1.89883	1.45089e-05	0.000780944	RCAN1	Up	1.17693	0.000532679	0.0174479
SCML4	Up	2.23598	1.48257e-05	0.000796093	RNASE6	Up	1.50997	0.0005343	0.0174613
RHOB	Up	1.98661	1.57736e-05	0.000842971	CASS4	Up	1.02787	0.000549491	0.0178284
LHFPL6	Up	1.84701	1.61201e-05	0.000859295	TRBV6-5	Up	1.99111	0.000557044	0.0179612
TULP2	Up	2.64245	1.61555e-05	0.000859295	ADGRE3	Up	1.87862	0.000566132	0.018159
AHR	Up	1.95226	1.62423e-05	0.000860503	C1orf162	Up	1.22497	0.000588893	0.0186238
CCL20	Up	4.39321	1.62547e-05	0.000860503	PTGES	Up	1.81288	0.0006114	0.0192275
BIRC7	Up	3.12241	1.64774e-05	0.000870246	SDC1	Up	1.04608	0.000612515	0.0192357
TUBB2B	Up	2.00344	1.68662e-05	0.000885294	CCR7	Up	1.59558	0.00062296	0.0194822
KRT80	Up	2.59496	1.68803e-05	0.000885294	AC104849.1	Up	2.93485	0.000632801	0.0196535
SIK1B	Up	3.38913	1.69667e-05	0.000887751	SH3BP5	Up	1.13844	0.000638414	0.0197104
ADGRD2	Up	3.12537	1.73291e-05	0.000904559	CD3E	Up	1.27835	0.000639009	0.0197104
RORB	Up	1.51662	1.73683e-05	0.000904559	FPR1	Up	2.23509	0.000642749	0.0197612
PLA2G2D	Up	3.93264	1.74861e-05	0.000908591	RHBDF2	Up	1.14998	0.000654957	0.0200648
MAGED4	Up	2.0321	1.81302e-05	0.000938644	EPHA2	Up	1.30476	0.000665698	0.020311
RASSF5	Up	1.61923	1.81479e-05	0.000938644	SPRR1A	Up	4.58987	0.000687687	0.0208127
HTRA4	Up	2.75031	1.86248e-05	0.000958237	KRT13	Up	2.90413	0.00069007	0.0208288
SP6	Up	2.32745	1.98633e-05	0.00101339	MUC4	Up	2.09827	0.000699858	0.0210613
FPR2	Up	4.03453	2.02558e-05	0.00102643	SOX17	Up	1.52143	0.000707437	0.0212392
SPSB1	Up	1.39912	2.04936e-05	0.00103615	SH2D2A	Up	1.73712	0.000713677	0.021328
UTS2	Up	1.8632	2.07699e-05	0.00104776	TRAC	Up	1.33414	0.000714186	0.021328
MS4A7	Up	1.70816	2.08741e-05	0.00105066	CMTM7	Up	1.1163	0.000727698	0.021674
ERF	Up	1.22085	2.12988e-05	0.00105902	SNORD113-9	Up	2.37381	0.000773721	0.0228577
DMKN	Up	2.32951	2.13003e-05	0.00105902	TMEM154	Up	1.04543	0.000778905	0.0229563
PGF	Up	2.22729	2.13663e-05	0.00105902	ADGRG3	Up	2.56907	0.000798115	0.0233831
GK3P	Up	1.40167	2.13697e-05	0.00105902	BATF	Up	1.67531	0.000798579	0.0233831
ARHGAP30	Up	1.25147	2.14571e-05	0.00105944	SCNN1B	Up	1.51624	0.000802129	0.0234565
PXDC1	Up	1.30157	2.14723e-05	0.00105944	TSC22D3	Up	1.16821	0.000810916	0.0236215
S100A8	Up	3.84826	2.17775e-05	0.00106362	NCF1	Up	1.22883	0.000820489	0.0238387
CD37	Up	1.72858	2.17933e-05	0.00106362	IL1B	Up	1.82838	0.000824194	0.0239154
TRAV8-4	Up	2.75778	2.18956e-05	0.0010663	MFAP4	Up	1.46849	0.000829183	0.0239984
PDPN	Up	2.1167	2.20698e-05	0.00107246	GCH1	Up	1.05786	0.000830555	0.0240072
RTL1	Up	2.54701	2.23636e-05	0.00107974	GPR183	Up	1.41153	0.000842003	0.0242087
CYP21A2	Up	1.93521	2.30476e-05	0.00111	ZFP36L1	Up	1.14861	0.000842575	0.0242087
PTPRE	Up	1.5353	2.31656e-05	0.00111	HLA-DMA	Up	1.23587	0.000847841	0.0242087
CSF3R	Up	1.67199	2.31773e-05	0.00111	RIPOR2	Up	1.11744	0.000848279	0.0242087
FCER1G	Up	1.8153	2.32603e-05	0.00111111	ZNF831	Up	1.38584	0.000865066	0.0245323
CD4	Up	1.82896	2.34881e-05	0.00111962	FXYD5	Up	1.39538	0.000877284	0.0247852
CSF1R	Up	1.53231	2.36946e-05	0.00112489	IFFO2	Up	1.22564	0.000884233	0.0248878
PLBD1	Up	1.60091	2.37198e-05	0.00112489	DTHD1	Up	1.49918	0.000887314	0.0249434
SLCO3A1	Up	1.8235	2.37774e-05	0.00112489	AC011933.1	Up	1.25691	0.00089215	0.0250169
IGKV1D-13	Up	2.81994	2.43762e-05	0.00114951	CD19	Up	1.72581	0.00092595	0.0256275
Z82206.1	Up	2.67372	2.44219e-05	0.00114951	CD79A	Up	1.99002	0.000927107	0.0256275
TMEM163	Up	2.87479	2.45705e-05	0.0011541	FOSL1	Up	3.01281	0.000927586	0.0256275
BHLHE40	Up	2.03963	2.4769e-05	0.00115858	ITGAD	Up	1.79281	0.000939496	0.0258485
SNORD114-15	Up	3.7371	2.48374e-05	0.00115937	OR52N4	Up	1.75019	0.000939515	0.0258485
LCN2	Up	3.90003	2.49254e-05	0.00116049	AIM2	Up	1.9924	0.00094277	0.0258882
C3AR1	Up	1.82519	2.49646e-05	0.00116049	NAMPT	Up	1.14986	0.000958159	0.0261774
SUSD2	Up	1.7711	2.50398e-05	0.00116054	IKZF1	Up	1.25432	0.000997098	0.0270502
LILRB3	Up	1.90531	2.50687e-05	0.00116054	KCNJ15	Up	1.34976	0.00101708	0.0274833
ACKR1	Up	2.2571	2.54435e-05	0.00117066	SNORD114-11	Up	2.18463	0.00101795	0.0274833
IRF4	Up	1.66349	2.57375e-05	0.00118177	AC069271.1	Up	2.07043	0.00102231	0.0275021
TGFB1	Up	1.40484	2.60402e-05	0.00119081	HPSE	Up	1.70187	0.00102373	0.0275076
KLF10	Up	1.42081	2.66031e-05	0.00121409	DNAJC5G	Up	3.03622	0.00103893	0.0277557
COL8A1	Up	1.19823	2.67283e-05	0.00121677	NXPE1	Up	1.91165	0.00104036	0.0277557
RARRES1	Up	2.33339	2.69001e-05	0.00122021	LAPTM5	Up	1.66052	0.00104448	0.0277859
IGHV4-39	Up	2.94061	2.73247e-05	0.00123449	RN7SL209P	Up	2.89307	0.00110973	0.0290218
CXCL17	Up	2.37077	2.77169e-05	0.00124874	LMNA	Up	1.48912	0.00112757	0.0293664
RAB3IL1	Up	1.39173	2.7805e-05	0.00124874	KRT6B	Up	2.44905	0.00113864	0.0295296
C4orf19	Up	2.31512	2.78077e-05	0.00124874	LY75	Up	2.0846	0.00114794	0.0296488
FCER1A	Up	2.51306	2.78621e-05	0.00124874	PIK3R5	Up	1.25488	0.00114819	0.0296488
HBEGF	Up	2.01028	2.80265e-05	0.00125361	KRT14	Up	1.63153	0.00116369	0.0299852
COL18A1	Up	1.39868	2.85325e-05	0.00126868	ID2	Up	1.36517	0.00116388	0.0299852
C1R	Up	1.73974	2.88399e-05	0.00127982	SERTM1	Up	3.4634	0.00117112	0.030098
CLDN1	Up	2.26468	2.91755e-05	0.00129059	IER3	Up	1.55012	0.00117227	0.030098
FOSL1	Up	3.75207	2.94011e-05	0.00129451	RPL23AP11	Up	1.3262	0.00119562	0.0304546
NOS2	Up	3.13091	2.95091e-05	0.00129673	HLA-DQA2	Up	1.47842	0.00121849	0.0308907
HIST1H2BI	Up	1.94329	2.96071e-05	0.00129674	AL590617.1	Up	1.70624	0.00121988	0.0308907
CTSK	Up	1.58395	3.02595e-05	0.00132196	AC011242.1	Up	1.60813	0.00123315	0.031059
CD1C	Up	2.27003	3.04323e-05	0.00132238	P2RX5	Up	2.15842	0.00124213	0.0312154
DUOX2	Up	2.63393	3.04454e-05	0.00132238	KRT19	Up	1.40756	0.00127791	0.0319009
TRIM31	Up	4.50376	3.06246e-05	0.00132504	FCRLA	Up	2.6562	0.00134191	0.0331677
CLCA4	Up	3.94307	3.0927e-05	0.001335	AL133444.1	Up	1.59487	0.00134771	0.0332382
SERBP1P5	Up	2.05892	3.10513e-05	0.001335	CCL22	Up	2.30306	0.00135573	0.0333263
HLA-DQA2	Up	1.99593	3.1086e-05	0.001335	FAM3D	Up	1.74387	0.00137134	0.0336
NCOA7	Up	1.8519	3.10921e-05	0.001335	AC254629.1	Up	4.45822	0.00138211	0.0337903
WAS	Up	1.58297	3.15873e-05	0.00134854	LAMP3	Up	1.2152	0.00138441	0.0338099
EMP1	Up	1.67077	3.19789e-05	0.00135834	SNORD114-23	Up	1.78052	0.00138874	0.0338788
BMP2	Up	2.16227	3.19978e-05	0.00135834	SPOCK2	Up	1.22819	0.0013988	0.0340613
CD55	Up	1.97454	3.24396e-05	0.00137397	KLHL6	Up	1.50953	0.00142252	0.034331
FRAS1	Up	1.68848	3.24882e-05	0.00137397	CST7	Up	1.04317	0.00146094	0.0350329
SF3A3P2	Up	2.95702	3.28617e-05	0.00138716	CD86	Up	1.35621	0.00148766	0.0355428
HBA1	Up	2.71734	3.32299e-05	0.00140008	SFRP1	Up	1.17921	0.00153581	0.036356
MAP4K1	Up	1.6709	3.34781e-05	0.0014079	SP140	Up	1.13646	0.00155451	0.0365768
EDN1	Up	1.95189	3.44357e-05	0.00144546	RPL21P123	Up	1.19928	0.00156311	0.0367293
PDLIM1	Up	1.7288	3.5264e-05	0.00147006	SH2D1A	Up	1.55717	0.00159278	0.037111
RNF122	Up	1.89418	3.53001e-05	0.00147006	DUOX2	Up	1.23793	0.00160965	0.0373269
HLA-DMA	Up	1.70197	3.53247e-05	0.00147006	VNN3	Up	2.3531	0.00161516	0.0374163
GFRA2	Up	2.42395	3.53484e-05	0.00147006	ERF	Up	1.2028	0.00161689	0.0374178
ZFP36L1	Up	1.81837	3.58723e-05	0.0014891	CILP2	Up	2.62723	0.0016715	0.0381838
THBD	Up	2.02241	3.60086e-05	0.001492	LCN2	Up	1.84997	0.00167752	0.0382315
GABRP	Up	3.38705	3.60869e-05	0.0014925	HMGN2P20	Up	1.05443	0.00168257	0.0382691
KRT7	Up	3.56156	3.71862e-05	0.00153514	CTLA4	Up	2.09273	0.00169618	0.0385398
PPP1R15A	Up	1.35153	3.74915e-05	0.00154491	IL20	Up	4.37876	0.00173985	0.039098
HLA-DOB	Up	2.53831	3.75604e-05	0.00154492	OLFM4	Up	1.7925	0.0017934	0.0400614
MAP3K14	Up	1.1905	3.77823e-05	0.00155121	AGR3	Up	2.79609	0.00180611	0.0402259
SELPLG	Up	1.67128	3.81199e-05	0.00156222	CRTAC1	Up	1.37177	0.00180776	0.0402259
PALD1	Up	1.37249	3.85695e-05	0.00157777	CYP4F3	Up	1.23381	0.00182401	0.0404244
DUOXA1	Up	2.67167	3.87824e-05	0.00157937	KRT16P2	Up	2.62623	0.00184271	0.040639
TMEM154	Up	1.76486	3.94315e-05	0.00160139	FHL2	Up	1.10656	0.00186537	0.041018
CD79A	Up	2.33581	3.9811e-05	0.00161389	DCLRE1CP1	Up	2.35981	0.00186812	0.0410386
CAPN12	Up	1.90081	4.15209e-05	0.00167967	TREH	Up	1.13708	0.00189502	0.0414274
CYP4Z1	Up	2.36651	4.15829e-05	0.00167967	RPL10AP6	Up	1.00344	0.00191274	0.0417254
TCN2	Up	1.38851	4.30985e-05	0.00173466	CFTR	Up	1.60184	0.00192522	0.0417632
BGN	Up	1.44178	4.36162e-05	0.00175236	CD96	Up	1.42209	0.00193591	0.0418741
IGFBP4	Up	1.83229	4.36968e-05	0.00175247	ARID5A	Up	1.36959	0.00202026	0.0433077
SLC15A3	Up	1.78338	4.48893e-05	0.00178352	CD53	Up	1.40075	0.00202089	0.0433077
IGHV3-23	Up	2.40894	4.49202e-05	0.00178352	ADAMTS9	Up	1.11906	0.00203328	0.0433966
STMN2	Up	2.27735	4.51967e-05	0.00179028	SNX10	Up	1.2702	0.00208233	0.0442338
MUC4	Up	3.80651	4.56191e-05	0.00180067	MEFV	Up	1.68485	0.00210679	0.0445433
ADA2	Up	1.65378	4.70829e-05	0.00184872	TMEM255A	Up	1.71685	0.00212965	0.0449421
IGKC	Up	2.4976	4.8693e-05	0.00190612	CD74	Up	1.29295	0.00215777	0.0453232
IGHV4-4	Up	2.60468	4.89359e-05	0.00191147	HLA-DQB2	Up	1.61993	0.00217428	0.0455579
VTCN1	Up	3.85524	4.90602e-05	0.00191301	SNORD3B-1	Up	1.36117	0.00218283	0.0456367
NCCRP1	Up	2.81583	4.92558e-05	0.00191582	DUSP10	Up	1.06444	0.00221567	0.0460068
PLCG2	Up	1.35291	4.98109e-05	0.00193119	CREB5	Up	1.07956	0.00225589	0.0466873
S1PR1	Up	1.48298	4.98985e-05	0.00193119	SERPINB3	Up	3.31326	0.00226556	0.0468016
SORL1	Up	1.14466	4.99557e-05	0.00193119	LSP1	Up	1.24585	0.00227613	0.0469767
ABTB2	Up	1.16656	5.16324e-05	0.00198917	TBX21	Up	1.19799	0.00230016	0.0472992
TNFSF8	Up	1.91874	5.17366e-05	0.00198978	OTOA	Up	2.08955	0.00231209	0.0475013
GLIPR1	Up	1.43233	5.21284e-05	0.00200143	HLA-DRB6	Up	3.08308	0.002327	0.0476771
MFAP2	Up	1.59068	5.26521e-05	0.00201773	SLAMF6	Up	2.0128	0.00239009	0.0486726
FERMT3	Up	1.27733	5.34253e-05	0.00203732	CCL20	Up	2.73779	0.00239072	0.0486726
NCF1C	Up	1.58598	5.46181e-05	0.00207226	ICAM1	Up	1.66633	0.00240287	0.0488334
KCNAB2	Up	1.30676	5.49821e-05	0.00208256	POM121B	Up	1.05235	0.00241777	0.0490459
SMIM3	Up	1.197	5.55602e-05	0.0020974	AC087385.1	Up	2.1144	0.00245308	0.0493764
IFI16	Up	1.69871	5.62974e-05	0.00211399	FCGR2A	Up	1.39297	0.00246054	0.0493764
KRT23	Up	3.37782	5.63756e-05	0.00211399	SNORD114-6	Up	4.19293	0.00246257	0.0493764
DLL1	Up	1.81292	5.74721e-05	0.00214063	ATP1B3-AS1	Up	4.7645	0.00249296	0.049896
PI3	Up	4.13479	5.8466e-05	0.00216443	ANXA8L1	Up	1.32891	0.00249747	0.0498984
ATP2A3	Up	1.40351	5.84902e-05	0.00216443	CEACAM5	Up	2.2062	0.00250171	0.0499011
ADCY3	Up	1.16784	6.00199e-05	0.00220652	MIRLET7C	Down	-3.64515	1.83085e-16	2.42501e-13
XCL1	Up	2.47852	6.09114e-05	0.002232	NIPAL3	Down	-2.43259	2.20019e-14	2.35913e-11
LEPR	Up	1.78762	6.11003e-05	0.00223528	MYBPC1	Down	-4.12659	5.28944e-14	5.41374e-11
PODNL1	Up	1.66928	6.1456e-05	0.00224464	AGAP7P	Down	-2.31028	4.20093e-13	3.3783e-10
ARRB2	Up	1.11165	6.16358e-05	0.00224756	RDH11	Down	-2.30703	5.34585e-13	4.15077e-10
ERN2	Up	3.42364	6.17918e-05	0.00224909	RPL23AP61	Down	-4.28886	9.30287e-13	6.54602e-10
PRKCG	Up	2.43183	6.19326e-05	0.00224909	RLN1	Down	-4.83433	4.03319e-11	2.06399e-08
CLIC2	Up	1.66996	6.32712e-05	0.00228865	TMEM79	Down	-2.42074	6.01291e-11	3.00872e-08
ELF4	Up	1.53128	6.38068e-05	0.00230432	ANKRD2	Down	-4.81487	6.27465e-11	3.05316e-08
CYP4X1	Up	1.49945	6.43363e-05	0.00231796	SLC47A2	Down	-1.77856	6.48445e-11	3.05316e-08
ITGB4	Up	2.0601	6.44239e-05	0.00231796	ARHGAP42P1	Down	-4.08867	2.56107e-10	1.10899e-07
KLF5	Up	1.99452	6.44937e-05	0.00231796	MFSD4A	Down	-2.04739	3.49535e-10	1.431e-07
SOSTDC1	Up	2.5669	6.50222e-05	0.00233323	DPYS	Down	-2.8304	4.58484e-10	1.81117e-07
EPHX3	Up	2.09533	6.58276e-05	0.00234772	SLC30A4	Down	-3.03911	7.91386e-10	2.96994e-07
LAMC2	Up	2.159	6.58433e-05	0.00234772	TRGV5	Down	-3.40145	2.60119e-09	9.1517e-07
JDP2	Up	1.77002	6.67593e-05	0.00237285	NTNG2	Down	-2.56648	3.70711e-09	1.26474e-06
TNFAIP2	Up	1.76163	6.77035e-05	0.0023913	DHRS7	Down	-1.66386	4.09563e-09	1.37644e-06
IGLV2-8	Up	2.9067	6.8342e-05	0.0024063	SEMA4G	Down	-1.6544	5.92387e-09	1.90554e-06
SPI1	Up	1.5857	6.84734e-05	0.00240716	TTN	Down	-2.98653	6.59405e-09	2.09124e-06
LRMP	Up	1.4338	6.8593e-05	0.00240761	CACNG4	Down	-2.71771	8.58524e-09	2.66682e-06
TMEM200A	Up	1.64067	7.24124e-05	0.0025259	FBXO40	Down	-4.16969	8.64582e-09	2.66682e-06
APOE	Up	2.3077	7.29203e-05	0.00253587	ALK	Down	-1.15369	1.0244e-08	3.03506e-06
PAPSS2	Up	1.56746	7.29237e-05	0.00253587	AFF3	Down	-2.17833	1.33723e-08	3.81144e-06
IGKV2D-30	Up	2.69119	7.30909e-05	0.00253777	CD38	Down	-2.2502	1.61392e-08	4.48651e-06
IER3	Up	2.46561	7.33625e-05	0.00254327	CIRBP-AS1	Down	-1.83803	3.22345e-08	8.248e-06
ATP1B1	Up	1.84307	7.47868e-05	0.00258468	ELFN2	Down	-3.02351	3.31392e-08	8.30945e-06
MGP	Up	1.57804	7.60269e-05	0.00261949	MYH1	Down	-3.6479	3.59696e-08	8.67194e-06
MS4A4E	Up	1.7167	7.70518e-05	0.0026467	HNRNPA1P33	Down	-3.58602	3.69724e-08	8.67194e-06
SMAD7	Up	1.11946	7.77962e-05	0.0026682	CKM	Down	-3.70259	4.73041e-08	1.06775e-05
SLCO2B1	Up	1.70448	7.81188e-05	0.00267518	TCAP	Down	-3.54854	5.21354e-08	1.16231e-05
STAC2	Up	3.18465	7.96325e-05	0.00270758	RYR1	Down	-2.35514	6.15827e-08	1.33332e-05
FCMR	Up	2.03192	7.98071e-05	0.00270758	HJV	Down	-2.72904	7.05972e-08	1.48344e-05
SLAMF6	Up	1.99743	7.98759e-05	0.00270758	NCAPD3	Down	-2.86443	8.47602e-08	1.75096e-05
SEMA6B	Up	1.54913	7.99072e-05	0.00270758	GCNT2	Down	-2.09741	1.05346e-07	2.15642e-05
SSC5D	Up	1.56346	8.0435e-05	0.00271728	MB	Down	-3.0317	1.06422e-07	2.15883e-05
ALS2CL	Up	1.56814	8.12159e-05	0.00273954	POTEH	Down	-3.49321	1.47655e-07	2.96852e-05
HLA-B	Up	1.0621	8.19587e-05	0.00274929	FSD2	Down	-1.86856	1.6018e-07	3.13381e-05
APBB1IP	Up	1.56062	8.20702e-05	0.00274929	PPM1E	Down	-2.57418	1.61103e-07	3.13381e-05
SERPINF1	Up	1.69621	8.21158e-05	0.00274929	CMYA5	Down	-1.01989	1.61443e-07	3.13381e-05
WDR86	Up	2.02225	8.42531e-05	0.00280831	ACPP	Down	-2.98273	1.81596e-07	3.43328e-05
CD1D	Up	1.62888	8.47422e-05	0.00282044	LPAL2	Down	-1.07307	1.8297e-07	3.43328e-05
CMTM7	Up	1.71843	8.51856e-05	0.00282581	KCNJ6	Down	-5.23785	1.87576e-07	3.49062e-05
SERPINB9	Up	1.78476	8.52806e-05	0.00282581	RAB3B	Down	-3.0832	1.9191e-07	3.54199e-05
CELF2-AS1	Up	1.93504	8.60804e-05	0.00284812	RECQL4	Down	-1.7378	2.2804e-07	4.10782e-05
CCL5	Up	2.23214	8.65308e-05	0.00285882	PDE11A	Down	-2.88382	2.40116e-07	4.29102e-05
ABCC3	Up	2.1403	8.67339e-05	0.00286133	HEATR9	Down	-1.60698	2.52137e-07	4.43544e-05
SNX20	Up	2.01543	8.75804e-05	0.00288502	COL26A1	Down	-2.68436	3.28488e-07	5.60346e-05
NTN1	Up	1.98031	8.83601e-05	0.00290645	POTEF	Down	-2.90794	3.53438e-07	5.89508e-05
SNCAIP	Up	1.67511	8.87946e-05	0.00291223	ST8SIA6	Down	-1.80533	3.92501e-07	6.35824e-05
ANKRD1	Up	3.57006	8.97009e-05	0.0029334	SCN4A	Down	-2.66748	4.03727e-07	6.45164e-05
PADI3	Up	6.1042	9.05995e-05	0.00295849	MYOZ1	Down	-2.63808	4.03998e-07	6.45164e-05
IGLV3-1	Up	2.1464	9.11774e-05	0.00296956	KLHL41	Down	-2.99604	4.46128e-07	7.02479e-05
AIF1	Up	1.61005	9.20237e-05	0.00298765	MYOM3	Down	-3.62181	4.60855e-07	7.1566e-05
MEG3	Up	1.73625	9.28611e-05	0.00301049	ZDHHC8P1	Down	-2.42641	4.67788e-07	7.2145e-05
MUC3A	Up	3.50827	9.4697e-05	0.00306559	KLHL10	Down	-1.50549	4.7899e-07	7.33703e-05
PRKCQ	Up	1.67757	9.60632e-05	0.00310535	SV2B	Down	-2.82415	5.60824e-07	8.41871e-05
DNAJC5B	Up	2.33468	9.65883e-05	0.00311338	POTEE	Down	-3.27149	5.71637e-07	8.5242e-05
SFRP2	Up	1.73891	9.82941e-05	0.00316383	MYOT	Down	-2.19107	5.86481e-07	8.63124e-05
IGHV3-21	Up	3.21446	9.91478e-05	0.00318221	PMEPA1	Down	-1.47051	5.91003e-07	8.64131e-05
PLAC8	Up	2.14227	9.94291e-05	0.00318669	IL31RA	Down	-4.31621	6.09237e-07	8.7991e-05
NOV	Up	1.74454	9.96093e-05	0.00318792	MIR148B	Down	-2.45464	6.31338e-07	9.05467e-05
TRBV24-1	Up	2.98583	9.99366e-05	0.00319386	POM121L8P	Down	-4.51408	6.49852e-07	9.23874e-05
PFKFB3	Up	1.36922	0.000100461	0.00320396	MYL3	Down	-2.74185	6.52378e-07	9.23874e-05
ADORA3	Up	1.71066	0.000100538	0.00320396	API5P2	Down	-3.12045	6.8643e-07	9.61163e-05
ADGRE2	Up	1.74616	0.000101323	0.00322367	TMEFF2	Down	-2.42673	6.87246e-07	9.61163e-05
SHROOM4	Up	1.25933	0.000101443	0.00322367	LMOD3	Down	-2.96135	7.38316e-07	0.000101992
COL18A1-AS1	Up	2.45102	0.000102215	0.00324364	SLC22A3	Down	-1.63327	8.5342e-07	0.000115069
KRT5	Up	3.31659	0.000102978	0.00325865	LINC01297	Down	-4.15352	9.97899e-07	0.000130638
FOLR1	Up	2.53842	0.000103175	0.00326031	PPM1H	Down	-1.52694	1.03288e-06	0.000134436
PARVG	Up	1.77813	0.000103513	0.00326617	MED12L	Down	-1.21834	1.19049e-06	0.000150271
STRA6	Up	1.67867	0.000103673	0.00326617	FAM192BP	Down	-1.91651	1.35926e-06	0.000170036
LGALS9	Up	1.99222	0.000105153	0.00329794	TRPV6	Down	-2.30385	1.57707e-06	0.000191951
MNDA	Up	1.73474	0.000105246	0.00329794	AC011447.3	Down	-2.32123	1.75941e-06	0.000209612
TRAC	Up	1.65805	0.000107008	0.0033485	PLG	Down	-1.33386	1.77716e-06	0.000210612
IGHV3-13	Up	3.82484	0.000107844	0.00336595	MYH2	Down	-6.49252	1.79547e-06	0.000211288
C11orf21	Up	1.49875	0.000107865	0.00336595	CSRP3	Down	-4.23191	1.80163e-06	0.000211288
CNR1	Up	2.17254	0.000109198	0.00339813	DUSP13	Down	-5.47931	1.85507e-06	0.000216429
SLC47A1P2	Up	1.56476	0.000109538	0.00340143	ELK4	Down	-1.4836	2.05366e-06	0.000234659
FGD3	Up	1.65301	0.000109606	0.00340143	NEB	Down	-3.97751	2.06344e-06	0.000234659
DOK2	Up	1.4617	0.000110046	0.00341036	EFCAB12	Down	-3.0744	2.1229e-06	0.000239717
HSPA6	Up	3.3804	0.000112234	0.00347339	CYB561D1	Down	-1.38415	2.12921e-06	0.000239717
PRSS21	Up	3.00135	0.000112768	0.00348513	MSMB	Down	-2.72262	2.38334e-06	0.000264363
PNRC1	Up	1.06306	0.000113153	0.00349223	SORD	Down	-2.17178	2.48543e-06	0.000271672
PSG1	Up	4.52677	0.000113368	0.00349271	TRGV2	Down	-1.79995	2.78177e-06	0.000299699
IGHV3-7	Up	2.47444	0.000113479	0.00349271	GLB1L3	Down	-1.77547	2.87699e-06	0.00030702
CARD11	Up	1.5637	0.000114335	0.00350946	TRGV3	Down	-2.19244	3.26747e-06	0.000342202
NFKBID	Up	1.30164	0.000115244	0.00353254	SLC45A3	Down	-2.98884	3.37027e-06	0.000351335
ENG	Up	1.27824	0.000115533	0.00353656	ADCY1	Down	-1.56909	3.4094e-06	0.000353777
OBSCN	Up	1.46448	0.000116053	0.00354766	ARG2	Down	-1.87579	3.50183e-06	0.000360049
APOL1	Up	1.44217	0.00011668	0.00356198	FAM135A	Down	-1.42628	4.07819e-06	0.000415514
MUSK	Up	1.70974	0.000118315	0.00359726	STAC3	Down	-2.23113	4.10557e-06	0.000416419
RHCG	Up	3.09385	0.000118733	0.00360508	TRGV6	Down	-3.72048	4.45179e-06	0.000447504
LZTS1	Up	1.64198	0.0001208	0.00365799	AC096533.1	Down	-3.25066	4.54301e-06	0.000454644
ALDH3B1	Up	1.66721	0.000121049	0.0036606	ANO7	Down	-3.0526	4.80766e-06	0.000473555
LPL	Up	2.09406	0.000121493	0.00366909	HMGN2P46	Down	-2.7368	4.8161e-06	0.000473555
ABCA1	Up	1.19466	0.000122663	0.00369361	TBX15	Down	-2.78127	5.07486e-06	0.000496369
ACSF2	Up	1.77465	0.000122797	0.00369361	SYNPO2L	Down	-1.68862	5.29942e-06	0.000512133
GPR137B	Up	1.05073	0.000123453	0.00370129	SPDEF	Down	-2.02633	6.11249e-06	0.000575878
KRT16P2	Up	3.84152	0.000125036	0.00373597	MIR30E	Down	-2.33867	6.25269e-06	0.000586633
LMNA	Up	1.41023	0.000125469	0.00374395	HGD	Down	-2.61476	6.86602e-06	0.000628464
DNAJB1	Up	2.02555	0.000126513	0.00376511	C11orf42	Down	-2.05925	6.9339e-06	0.000632107
DUOX1	Up	1.54072	0.00012724	0.00377675	C4orf54	Down	-3.36042	7.1146e-06	0.000644643
LEF1	Up	1.45516	0.000130694	0.00385383	POTEG	Down	-3.66736	7.67747e-06	0.000680605
CTSC	Up	1.4806	0.000131236	0.00385971	TRGV1	Down	-2.2494	7.84158e-06	0.000689722
VSIR	Up	1.9109	0.000131729	0.00386917	AADAT	Down	-1.09635	7.89867e-06	0.000692041
FGFBP1	Up	6.36704	0.000133539	0.00390195	LRRC9	Down	-2.81362	8.56121e-06	0.000732976
INPP5D	Up	1.50796	0.000134436	0.00392304	AMPD1	Down	-2.14487	8.89692e-06	0.000753128
GGTA1P	Up	1.54253	0.00013581	0.00395255	ATP5MGL	Down	-1.69234	9.35145e-06	0.000782775
SLC5A5	Up	3.19069	0.000137536	0.00399282	PLEKHH1	Down	-1.95648	9.48304e-06	0.000785035
LDLRAD4	Up	1.36841	0.000138932	0.00402812	FBXO16	Down	-1.23513	9.58802e-06	0.000790819
GALNT14	Up	2.32464	0.000139575	0.0040336	TRIM55	Down	-4.45236	9.85629e-06	0.000807033
PCOLCE	Up	1.48925	0.000141432	0.00407437	ACTA1	Down	-5.01313	1.01357e-05	0.000820951
GJB5	Up	2.22832	0.000142141	0.00408955	ABHD17AP1	Down	-1.18954	1.028e-05	0.000827046
AKR1B1	Up	1.67174	0.000143821	0.00413259	ZNF827	Down	-1.18105	1.13082e-05	0.000893425
MACC1	Up	2.29465	0.00014453	0.00413711	KLHL31	Down	-1.56054	1.15175e-05	0.000903622
CYP24A1	Up	4.78312	0.000146944	0.00418301	PAK1IP1	Down	-1.46343	1.1953e-05	0.000931298
SCUBE1	Up	2.22995	0.000147063	0.00418301	MYOZ2	Down	-2.12719	1.24367e-05	0.000962329
ITGAX	Up	1.88874	0.000148608	0.00421632	GLB1L2	Down	-1.46655	1.2815e-05	0.000981482
AOAH	Up	1.58396	0.000149222	0.00422841	OR51E2	Down	-3.90606	1.4177e-05	0.00107482
CYGB	Up	2.2025	0.000150618	0.00425966	RAPSN	Down	-1.94161	1.43704e-05	0.00108584
ITLN1	Up	5.23993	0.000150704	0.00425966	ENO3	Down	-1.78432	1.45328e-05	0.00109443
MYO1F	Up	1.09496	0.000151332	0.00427204	KLK3	Down	-2.80287	1.50165e-05	0.00112709
TYROBP	Up	1.7902	0.000151794	0.00427971	GABRG3	Down	-3.01068	1.52852e-05	0.00113966
ELMO1	Up	1.37999	0.000154088	0.00433896	TRGV5P	Down	-3.0027	1.5493e-05	0.00115134
RGS18	Up	2.23247	0.000155514	0.00437365	ATP2A1	Down	-1.49597	1.64947e-05	0.00121376
AC072022.1	Up	2.6015	0.000157363	0.0044201	SLC2A12	Down	-1.7884	1.66514e-05	0.00121734
RNASE1	Up	1.285	0.000158007	0.00443268	DPP4	Down	-2.72383	1.71899e-05	0.0012486
MELTF	Up	1.40375	0.000158968	0.00444278	HIGD1C	Down	-1.39941	1.7489e-05	0.00125815
CLIC5	Up	1.38141	0.000160554	0.00445771	PASK	Down	-1.6189	1.77349e-05	0.00126774
VGLL1	Up	3.96248	0.000161	0.00445771	CCDC144CP	Down	-1.0485	1.84219e-05	0.00130442
NLRP1	Up	1.25905	0.000161079	0.00445771	SLCO5A1	Down	-1.77257	1.87187e-05	0.00132128
CPT1C	Up	1.77972	0.000164008	0.00453318	TMPRSS2	Down	-2.36815	1.87828e-05	0.00132166
SIRPG	Up	1.70691	0.000164983	0.00454895	EEF1A2	Down	-2.33051	2.02126e-05	0.0014094
RASAL3	Up	1.50645	0.000166407	0.00456823	MIRLET7A2	Down	-2.66963	2.028e-05	0.0014094
CD300LB	Up	2.52017	0.000166483	0.00456823	HIST1H1T	Down	-3.79244	2.10338e-05	0.00144837
SERPINB1	Up	1.70508	0.000166924	0.00457446	ELOVL2	Down	-2.39531	2.12051e-05	0.00145572
CHIT1	Up	4.46907	0.000167255	0.00457794	CAVIN4	Down	-2.11196	2.15803e-05	0.0014725
EPHB2	Up	1.23359	0.000168174	0.00459415	SLC15A1	Down	-1.77337	2.24292e-05	0.0015212
TBC1D2	Up	1.54583	0.000168255	0.00459415	TNNC1	Down	-4.2866	2.30256e-05	0.00155696
FCRL5	Up	2.26615	0.000170462	0.00464313	CHRNA2	Down	-4.45876	2.45263e-05	0.00164853
GALNT9	Up	2.26032	0.000173424	0.00471241	PROZ	Down	-2.0608	2.55433e-05	0.0017013
IGHV2-70	Up	3.82953	0.000173638	0.00471253	XIRP1	Down	-2.98294	2.56891e-05	0.0017013
NUS1P2	Up	3.57892	0.000175813	0.00476008	LRRC26	Down	-2.01775	2.59251e-05	0.00171189
EMID1	Up	1.75165	0.000176597	0.00477556	EPHA5	Down	-2.16499	2.72306e-05	0.00179284
JAK3	Up	1.60306	0.000176968	0.00477984	MIR27B	Down	-2.13041	2.78685e-05	0.00182417
SNAI1	Up	1.66533	0.000177794	0.00478706	ARPP21	Down	-3.44557	2.98469e-05	0.00192875
IGHD	Up	2.57992	0.000177874	0.00478706	GPR176	Down	-1.02846	2.98945e-05	0.00192875
FYN	Up	1.39972	0.000178169	0.00478927	CLDN24	Down	-2.03029	3.06483e-05	0.00196053
FCGRT	Up	1.12309	0.000181703	0.00487263	MIR148A	Down	-4.92811	3.11014e-05	0.00198388
ADGRL3	Up	1.86969	0.000182089	0.00487498	PPP1R27	Down	-2.80769	3.14628e-05	0.00199563
TPRG1	Up	1.1872	0.000182224	0.00487498	PRIM2	Down	-1.82723	3.16995e-05	0.00200499
SERPINB5	Up	2.97158	0.000183514	0.00489783	OPRK1	Down	-3.06557	3.18699e-05	0.00201012
PER2	Up	1.27929	0.000184423	0.00491627	RIMBP3	Down	-1.20107	3.30966e-05	0.00207587
FGD2	Up	1.70812	0.000186835	0.00497467	CYP2C9	Down	-5.73306	3.35938e-05	0.00208094
MS4A6A	Up	1.63794	0.000187326	0.00497838	NPY	Down	-4.05919	3.38919e-05	0.00208094
ASTL	Up	2.91025	0.000187417	0.00497838	KLK4	Down	-2.51298	3.39037e-05	0.00208094
C19orf38	Up	1.83576	0.000188571	0.00499724	TRIM54	Down	-3.03988	3.39168e-05	0.00208094
CGB7	Up	3.76218	0.000189407	0.00500265	AOC1	Down	-2.39519	3.67916e-05	0.00223902
MPEG1	Up	1.61018	0.000190477	0.00502407	MT1G	Down	-1.77666	4.03082e-05	0.00244641
TIAM1	Up	1.49341	0.000191365	0.00504158	HOXA-AS3	Down	-2.00759	4.09369e-05	0.00246464
IGF2BP2	Up	1.87139	0.000191703	0.00504459	AKR7A2P1	Down	-1.43027	4.14866e-05	0.00248432
IGLC3	Up	2.76703	0.000191969	0.00504568	SLC9A2	Down	-1.82663	4.15947e-05	0.00248432
F3	Up	1.47928	0.000193248	0.00506158	FAR2P4	Down	-2.76943	4.39674e-05	0.00259846
OSBPL3	Up	1.2423	0.000195841	0.00511756	MYPN	Down	-4.83373	4.54281e-05	0.0026519
IL18	Up	1.62228	0.00020023	0.00521408	AC005336.1	Down	-1.69536	4.55754e-05	0.0026519
APOC1	Up	2.61636	0.000200844	0.00522403	MYH7B	Down	-1.01966	4.60546e-05	0.00267271
SLC2A9	Up	1.52945	0.000202043	0.00524914	MYO18B	Down	-4.38791	4.71229e-05	0.00271373
IGFBP3	Up	1.7798	0.000205298	0.00531905	SPTBN2	Down	-1.11729	4.75629e-05	0.00272512
CCL4L2	Up	2.52141	0.000205432	0.00531905	MIRLET7G	Down	-2.92707	4.95464e-05	0.0028244
MMP12	Up	3.13867	0.000208512	0.00538612	FRMPD2	Down	-1.15877	4.96743e-05	0.00282454
CMAHP	Up	1.28715	0.000210535	0.00543214	GNMT	Down	-1.74923	5.09349e-05	0.00288892
INAVA	Up	2.73972	0.000211028	0.00543864	CHRM1	Down	-1.54263	5.1719e-05	0.00292602
BTBD19	Up	1.30337	0.000211303	0.00543947	OR51E1	Down	-3.07731	5.31175e-05	0.00298483
BCL2A1	Up	2.53949	0.00021182	0.00544069	CCK	Down	-2.58541	5.37796e-05	0.00299741
TREM2	Up	1.89057	0.000211943	0.00544069	CBX8	Down	-1.56237	5.41397e-05	0.00300262
IGHV1-69	Up	2.50771	0.000212707	0.00545068	ADRB2	Down	-1.21204	5.51829e-05	0.00305013
S100A4	Up	1.59578	0.000214037	0.00547852	PEBP4	Down	-1.98013	5.57333e-05	0.00306497
CACNA1I	Up	2.99753	0.00021481	0.00548582	TENM1	Down	-1.98632	5.72589e-05	0.00313698
MFAP4	Up	2.03253	0.000215531	0.005498	ANPEP	Down	-2.66431	6.00972e-05	0.00327653
RBP4	Up	2.26728	0.000217104	0.00553184	SLC26A3	Down	-2.55395	6.20406e-05	0.00337432
CXCL16	Up	1.12163	0.000217635	0.0055391	P3H2	Down	-1.84236	6.33982e-05	0.00343985
NTN4	Up	1.8248	0.000218139	0.00554468	ZNF30	Down	-1.25145	7.30819e-05	0.00393681
LGALS9B	Up	3.12159	0.000218347	0.00554468	RCAN3	Down	-1.66098	7.53048e-05	0.00402764
DSG3	Up	3.19226	0.000220181	0.00558495	GP2	Down	-1.67154	7.65075e-05	0.00406302
DPEP2	Up	1.78154	0.00022684	0.00573445	APOBEC2	Down	-1.44045	7.80925e-05	0.00412915
HLA-DMB	Up	1.57903	0.000228164	0.00574856	TNNC2	Down	-2.87833	7.90464e-05	0.00415862
SLPI	Up	3.03321	0.000228864	0.00575974	C1orf116	Down	-1.85333	8.04635e-05	0.0042233
CLDN16	Up	4.46587	0.000229687	0.00577399	UNC80	Down	-1.89375	8.33602e-05	0.00436517
RPL21P23	Up	1.92238	0.000232202	0.00581161	TMEM132D	Down	-3.32683	9.12305e-05	0.00469004
LTK	Up	1.78153	0.000232302	0.00581161	PAH	Down	-2.95479	9.53695e-05	0.00481488
HLA-DOA	Up	1.90847	0.000232475	0.00581161	ZNF761	Down	-2.05698	0.000103922	0.00516561
SAMSN1	Up	1.71924	0.000233085	0.0058204	FAM174B	Down	-1.49511	0.000107398	0.0053266
CDK18	Up	1.06645	0.000234308	0.00582507	PIFO	Down	-1.34161	0.000108354	0.0053622
IPCEF1	Up	1.2845	0.000236697	0.00586502	LMOD2	Down	-3.82517	0.000109449	0.00536921
FHL2	Up	1.91464	0.000237106	0.0058687	OR51C1P	Down	-3.76451	0.000110771	0.00542223
AC087385.1	Up	2.83164	0.000238406	0.00588792	KCNH6	Down	-2.49738	0.00011124	0.0054334
TLR2	Up	1.52046	0.000238686	0.00588836	EGF	Down	-1.8175	0.000113593	0.00552433
NAPSB	Up	1.70414	0.000241185	0.00593593	TRGV7	Down	-2.73049	0.000119562	0.00576486
CCL28	Up	1.89436	0.000241669	0.00593593	MYLK3	Down	-2.57594	0.000128037	0.00612102
AC055811.1	Up	1.25859	0.000244723	0.00599784	PROB1	Down	-1.17149	0.000134483	0.00638852
LINC00937	Up	2.07698	0.000248303	0.00607064	VGLL2	Down	-4.94552	0.000134836	0.00639181
AGAP2	Up	1.18159	0.000248404	0.00607064	LDLRAD1	Down	-3.05509	0.00013534	0.00640222
HBB	Up	2.56736	0.000248503	0.00607064	ABAT	Down	-1.17654	0.00013961	0.00657656
VNN2	Up	2.05525	0.000249886	0.00607176	C10orf71	Down	-4.3897	0.000141062	0.00661728
SLFN11	Up	1.29471	0.000250448	0.00607176	RPLP0P2	Down	-2.27618	0.000149156	0.00692483
HR	Up	1.94928	0.000251414	0.00607176	DEPDC1	Down	-2.37923	0.000150331	0.00695073
ADD2	Up	1.71405	0.000251591	0.00607176	ZNF491	Down	-1.09734	0.000150728	0.00695478
COL17A1	Up	2.24298	0.000251787	0.00607176	POM121L7P	Down	-4.07851	0.000153551	0.00704177
SHH	Up	2.28918	0.000252439	0.00607447	AUNIP	Down	-2.12091	0.000154773	0.00708337
AL590617.1	Up	1.46854	0.000253744	0.0060961	PNKD	Down	-1.16968	0.000157986	0.00720115
CYBRD1	Up	1.52636	0.00025433	0.0061004	HMGN2P31	Down	-3.7334	0.000163561	0.00742523
CLEC3A	Up	4.26175	0.000256798	0.00614555	CASQ1	Down	-2.09823	0.000168123	0.00757126
IGHV3-43	Up	2.83043	0.000256995	0.00614555	ZNF285	Down	-1.06073	0.000172532	0.00775431
FCAR	Up	3.3102	0.000257032	0.00614555	ANKRD1	Down	-2.56019	0.000174672	0.00783484
TSC22D3	Up	1.5409	0.000259502	0.00619802	OGFOD1P1	Down	-2.10401	0.000184471	0.00820896
SPHKAP	Up	4.15129	0.000260492	0.00621507	NPR3	Down	-2.20527	0.000187896	0.00834487
CORO1A	Up	1.48416	0.000262581	0.006242	AL139039.2	Down	-2.12203	0.000191951	0.00849147
CCL3L1	Up	2.12164	0.00026273	0.006242	AK2P2	Down	-2.3512	0.000193015	0.00852181
STK10	Up	1.14534	0.000263564	0.00625519	GLRX3P2	Down	-1.03843	0.000194876	0.00857038
PCDH8	Up	3.41787	0.000265784	0.00629698	TECRL	Down	-5.26201	0.000196659	0.0086319
ELK3	Up	1.08947	0.000265884	0.00629698	PDZD9	Down	-1.89324	0.000201135	0.0087941
SFRP4	Up	1.93289	0.00026642	0.00630304	NANOGP8	Down	-1.07228	0.000204081	0.00890562
ERG	Up	1.24597	0.000268169	0.00632784	PLA2G5	Down	-1.05089	0.000208386	0.00900621
MMP10	Up	2.92659	0.000268312	0.00632784	TNNI1	Down	-4.2115	0.000209055	0.0090178
OSMR	Up	1.332	0.000269775	0.00634902	ADPRHL1	Down	-1.49057	0.000211001	0.00906702
RPL32P1	Up	2.46287	0.000270924	0.00636941	KLHL38	Down	-2.47274	0.00021169	0.00907927
KRT17P2	Up	3.19093	0.000271549	0.00637742	XIRP2	Down	-5.77996	0.000212176	0.00907956
PNPLA3	Up	1.83456	0.000273685	0.00640396	CREB3L4	Down	-1.33201	0.000213498	0.00907956
TIMP4	Up	1.87158	0.000274046	0.00640396	VGLL3	Down	-2.05765	0.000214229	0.00907956
HCK	Up	1.69853	0.000274116	0.00640396	ACTN2	Down	-3.91183	0.000220118	0.00921454
LIPA	Up	1.30397	0.000274386	0.00640396	SMPX	Down	-3.59262	0.000227321	0.00939339
ENAM	Up	2.28274	0.000275286	0.0064183	PPP1R3C	Down	-1.39805	0.000228191	0.00939339
NCF2	Up	1.42578	0.000278877	0.00646851	MIR23B	Down	-1.75137	0.0002322	0.00952359
LRP1	Up	1.40425	0.000279511	0.00646988	AC078899.3	Down	-2.84716	0.000233501	0.00955951
PLAT	Up	1.85377	0.000281568	0.0065041	MYOM2	Down	-1.9497	0.000238378	0.00974147
LTBP2	Up	1.45942	0.000284189	0.00654449	EAF2	Down	-1.61203	0.000243012	0.00986357
SH3KBP1	Up	1.11846	0.000286429	0.00658932	WDR93	Down	-2.31883	0.000254217	0.0102022
LCP2	Up	1.46806	0.000287461	0.00660632	RBM20	Down	-1.69302	0.000255484	0.010218
NFATC2	Up	1.31171	0.000289536	0.00664636	OPN1SW	Down	-1.8773	0.000264626	0.0104676
LAIR1	Up	1.51789	0.000289794	0.00664636	TRGV8	Down	-1.77393	0.000277039	0.0108113
ISM1	Up	1.81861	0.000291957	0.00666119	POTEB3	Down	-4.9607	0.00027813	0.010835
INSYN2B	Up	1.57361	0.000292362	0.00666119	TRGV4	Down	-1.81587	0.000279566	0.0108722
FLI1	Up	1.27368	0.000292421	0.00666119	MIR1244-4	Down	-1.29008	0.000292458	0.0112955
GREM1	Up	1.66569	0.000292484	0.00666119	CFAP69	Down	-1.8725	0.000300213	0.0115357
HSPA1B	Up	2.22791	0.000292513	0.00666119	AZGP1	Down	-1.87004	0.000303798	0.0116337
KLF4	Up	1.50686	0.000294023	0.00667531	SNAP91	Down	-1.71485	0.000306591	0.0116811
GADD45A	Up	1.31593	0.000297843	0.00673893	JAKMIP3	Down	-1.25625	0.000308749	0.0117208
CD300A	Up	1.91986	0.000298084	0.00673893	APOF	Down	-2.85044	0.000310235	0.0117208
BNC1	Up	1.85162	0.000300608	0.00677685	AC073869.2	Down	-2.83543	0.000318685	0.0120198
SLC7A7	Up	1.02682	0.000301201	0.00677685	ORM1	Down	-3.96592	0.000338044	0.0126651
KLK7	Up	4.0701	0.000301972	0.00678052	HDAC4-AS1	Down	-2.60698	0.000340952	0.0126896
ADAMTS9	Up	1.74191	0.000304361	0.00682733	CACNG1	Down	-2.68397	0.000343685	0.0127702
FUT6	Up	3.32031	0.000306275	0.00686343	CUX2	Down	-2.04806	0.000344704	0.012787
JSRP1	Up	2.28304	0.000306874	0.00687001	CCDC89	Down	-1.44346	0.000356642	0.0131648
TBX19	Up	1.19925	0.000307343	0.00687367	KRT8P31	Down	-3.2143	0.00036651	0.0134848
SYN2	Up	2.42838	0.000307905	0.00687878	AFDN-DT	Down	-1.52071	0.00036908	0.0135511
ADGRF1	Up	3.16839	0.000312527	0.00695504	LMAN1L	Down	-2.67715	0.000370039	0.0135511
NCF4	Up	1.31428	0.000315213	0.00700787	DHCR24	Down	-1.34112	0.000370117	0.0135511
KRT16P6	Up	2.96365	0.000317596	0.00705388	STEAP2	Down	-1.71087	0.000373062	0.0136367
SPNS3	Up	2.76264	0.000318186	0.00706004	USH2A	Down	-1.31814	0.00037929	0.0137749
CMKLR1	Up	1.13917	0.000323052	0.00715387	CX3CR1	Down	-1.34271	0.000384555	0.0138989
AGT	Up	2.65893	0.000325195	0.00718319	LRRC39	Down	-1.44556	0.00039091	0.0140595
TNFRSF21	Up	1.75632	0.000329731	0.00727316	STEAP1	Down	-1.58557	0.000392912	0.0140879
IGHG1	Up	2.13897	0.000331628	0.00730784	SEC14L2	Down	-1.13989	0.000394359	0.0140949
C5orf46	Up	4.07997	0.000337341	0.00736085	TMEM121B	Down	-3.00837	0.000400655	0.0142521
FBLN1	Up	1.87015	0.00033736	0.00736085	POTEM	Down	-3.52223	0.000403902	0.0143449
P2RY8	Up	1.73602	0.000337884	0.00736085	ZNF697	Down	-1.19095	0.000408962	0.0144454
ANXA1	Up	1.58034	0.000338567	0.00736085	SLC23A1	Down	-1.96789	0.000410664	0.0144454
FHL3	Up	1.20874	0.000340409	0.0073798	EPHX2	Down	-1.05832	0.000411222	0.0144454
XIRP1	Up	3.23641	0.000340784	0.0073798	NRAP	Down	-4.90817	0.000436565	0.0151466
PDE4A	Up	1.42965	0.000340798	0.0073798	SLC10A1	Down	-1.49687	0.000441135	0.015232
BMPR1AP1	Up	2.02126	0.000343218	0.0074109	SMS	Down	-1.07232	0.000441388	0.015232
LPCAT2	Up	1.5434	0.000343222	0.0074109	AC078899.1	Down	-2.41452	0.000448435	0.0153924
DIO3OS	Up	1.79042	0.000345154	0.0074429	BCRP6	Down	-4.76544	0.000449279	0.0153979
IGKV3D-11	Up	2.59057	0.000345366	0.0074429	NRG4	Down	-2.14993	0.000458288	0.0156828
TMEM156	Up	2.00447	0.000350224	0.00751922	RFPL1S	Down	-3.59325	0.000459799	0.0156868
EBI3	Up	2.41603	0.000350494	0.00751922	KIAA1841	Down	-1.31347	0.000485022	0.0164229
TCAP	Up	2.80798	0.000350578	0.00751922	HAUS1P2	Down	-4.01864	0.000488015	0.01645
FUT4	Up	1.24686	0.000357674	0.00764226	NPM1P25	Down	-1.2326	0.000490899	0.0164721
FGF8	Up	4.77098	0.000359278	0.00766925	BEST3	Down	-1.85866	0.000504689	0.0168529
HLA-DQB1	Up	2.93447	0.000360207	0.00767658	AP000529.1	Down	-2.88983	0.000512871	0.0170621
TTC24	Up	2.495	0.000360304	0.00767658	DUSP26	Down	-1.2734	0.000517719	0.0171686
GALNT6	Up	1.67373	0.000360895	0.00768191	AC021231.3	Down	-1.44103	0.000520801	0.0172454
TGFBI	Up	1.32826	0.000361368	0.00768471	ASTN2	Down	-1.14654	0.00052267	0.0172702
FLRT2	Up	1.63388	0.000366811	0.00776377	PPIAL4H	Down	-1.89832	0.000530718	0.0174242
CBARP	Up	2.55068	0.000367498	0.007771	LINC00680	Down	-1.38597	0.000533114	0.0174479
TTYH2	Up	1.52996	0.000371802	0.00784727	CNTNAP2	Down	-2.03156	0.000537169	0.0175296
PYCARD	Up	1.75182	0.000374757	0.00789481	MYBPH	Down	-3.5645	0.00054303	0.0176952
PLEKHG4B	Up	1.70246	0.000375399	0.00790094	PRR34	Down	-1.63862	0.000546126	0.0177447
GOLGA8VP	Up	1.43554	0.000375807	0.00790214	CANT1	Down	-1.12902	0.000556648	0.0179612
RCAN1	Up	1.44746	0.000376702	0.00791106	ZNF350	Down	-1.4473	0.000556955	0.0179612
NNMT	Up	1.59399	0.000376935	0.00791106	AC005077.2	Down	-4.17209	0.000557574	0.0179612
SYNDIG1	Up	2.10068	0.000378169	0.00792956	MIR99A	Down	-2.48541	0.000558875	0.0179774
TMC8	Up	1.51024	0.000383658	0.00802223	CBS	Down	-1.09687	0.000562821	0.0180785
PIK3CG	Up	1.36651	0.00038552	0.0080409	C15orf65	Down	-1.46745	0.000573693	0.0183492
MECOM	Up	1.84336	0.000385623	0.0080409	NDUFB9P1	Down	-4.65999	0.000574729	0.0183563
CCR4	Up	2.32881	0.000388158	0.00806386	SNORD115-22	Down	-2.70043	0.000580288	0.0184814
IGHV1-18	Up	1.98666	0.000389897	0.00808507	CAMK2B	Down	-1.60332	0.000588603	0.0186238
NGFR	Up	2.17985	0.000391961	0.0081129	C2orf72	Down	-2.45965	0.000597658	0.018848
HBA2	Up	2.67147	0.000402186	0.00829653	SERPINC1	Down	-2.17337	0.000604581	0.0190397
PTH1R	Up	1.63395	0.000407797	0.00839434	ZNF702P	Down	-1.50776	0.000621652	0.0194822
SLC4A8	Up	1.5165	0.000412451	0.00848207	MYLK2	Down	-4.82985	0.000628592	0.0196311
IGHV1-69D	Up	1.65327	0.000417091	0.0085388	MIR100	Down	-2.2017	0.000632216	0.0196535
NTRK2	Up	1.75866	0.000419555	0.00857408	DHRS7C	Down	-4.60112	0.000633912	0.0196541
C1QTNF1	Up	1.86197	0.000419577	0.00857408	ALPK2	Down	-1.41506	0.000641058	0.0197465
C1S	Up	1.59636	0.000422837	0.00861722	GRAMD4P3	Down	-4.44111	0.000643291	0.0197612
SERPINB8	Up	1.50031	0.000426816	0.00869043	AC234775.2	Down	-1.35519	0.000654801	0.0200648
CYP2S1	Up	2.42927	0.000428502	0.00869253	METTL7B	Down	-3.28475	0.000656954	0.0200987
NLGN4X	Up	1.44036	0.000428566	0.00869253	ANKRD20A3	Down	-1.67652	0.000663814	0.020281
IGKV1-27	Up	2.6166	0.000428851	0.00869253	TRGC1	Down	-2.21793	0.000669557	0.0204011
WNT6	Up	2.57342	0.000431324	0.00872693	NWD1	Down	-1.56203	0.000688816	0.0208189
ISLR	Up	1.61584	0.00043184	0.00872952	SEC11C	Down	-1.25664	0.000691164	0.0208339
CD244	Up	1.61464	0.00043491	0.00877264	MIR98	Down	-2.07945	0.000700577	0.0210613
SLC10A6	Up	1.84623	0.00043521	0.00877264	NPY4R2	Down	-2.90057	0.000712741	0.021328
AC069366.1	Up	2.67026	0.000435532	0.00877264	RIMS2	Down	-1.50661	0.000714108	0.021328
CFI	Up	1.88068	0.000440894	0.00886753	MYH7	Down	-4.60231	0.000724391	0.0216041
FBXO2	Up	2.09113	0.000441032	0.00886753	SLC6A11	Down	-2.24142	0.000735173	0.0218678
CD1A	Up	3.74802	0.000441515	0.00886932	IRX4	Down	-1.60311	0.000749774	0.0222726
SSTR2	Up	1.78232	0.00044398	0.00891088	RBBP4P2	Down	-1.04339	0.000763781	0.022629
TGM2	Up	1.39256	0.000448989	0.00899538	HRASLS	Down	-4.21913	0.000774544	0.0228577
IGHV4-28	Up	4.19473	0.000452757	0.00903867	SPTB	Down	-1.47863	0.000790549	0.0232386
SIGLEC7	Up	1.97872	0.000453493	0.00904533	SLC26A5	Down	-1.77144	0.000803754	0.0234736
IL2RA	Up	1.99014	0.000455001	0.00906737	AC074141.1	Down	-3.53676	0.000810279	0.0236215
IFI27L2	Up	1.77623	0.000457889	0.00910763	NUP35P1	Down	-2.81754	0.00083352	0.0240312
FMNL1	Up	1.24634	0.000460166	0.0091138	RFLNA	Down	-1.51073	0.000844994	0.0242087
KSR1	Up	1.54418	0.000462052	0.0091371	COL6A6	Down	-1.3085	0.000847521	0.0242087
ARHGEF19	Up	1.28646	0.000464694	0.00917118	ZNF503-AS2	Down	-1.08976	0.000847765	0.0242087
ISG20	Up	1.10092	0.000468505	0.0092302	SORD2P	Down	-1.90875	0.000848134	0.0242087
BAG3	Up	1.24408	0.000471456	0.00928022	KCNN2	Down	-1.30322	0.000849694	0.0242184
CYP4Z2P	Up	1.90205	0.000473457	0.00929878	SYT7	Down	-1.46123	0.000852688	0.0242553
CST6	Up	4.63942	0.000473689	0.00929878	ZNF613	Down	-1.63811	0.000853141	0.0242553
CLDN11	Up	1.85135	0.000474052	0.00929878	ABBA01000935.2	Down	-2.63868	0.000872178	0.0247029
NPFFR1	Up	3.61474	0.000475147	0.00931214	RLN2	Down	-4.2198	0.000877152	0.0247852
ABI3BP	Up	1.93183	0.000476435	0.00932925	CIAPIN1P	Down	-1.20096	0.000882408	0.0248783
A2M	Up	1.76205	0.000483226	0.0094294	BCAS1	Down	-1.51947	0.000888805	0.0249541
GZMK	Up	1.92146	0.000486888	0.00948442	NPY4R	Down	-3.04737	0.000895069	0.0250675
KRT8P9	Up	4.29258	0.000488238	0.00950248	USP32P3	Down	-1.5096	0.000898479	0.0251317
ADGRE4P	Up	1.73269	0.000493015	0.00958715	CPO	Down	-1.16499	0.000901734	0.0251915
MREG	Up	1.75349	0.000498178	0.00964587	ARPC3P2	Down	-3.28443	0.000912933	0.0253784
GAPDHP59	Up	2.47269	0.000504337	0.00974835	CES5AP1	Down	-2.18487	0.000920949	0.0255382
TRAJ17	Up	2.39256	0.000508554	0.00981299	MYCN	Down	-4.4339	0.000940176	0.0258485
CERK	Up	1.30844	0.000511885	0.00986131	GLRX2	Down	-1.28335	0.000954939	0.0261268
RPS10P14	Up	2.67148	0.000516265	0.00991926	MYF5	Down	-4.83011	0.000961557	0.0262123
EVA1C	Up	1.38184	0.000524278	0.0100389	MYH3	Down	-2.72592	0.000963809	0.0262419
IGLV3-21	Up	3.42997	0.000529046	0.010113	TUBB1	Down	-1.11748	0.000992781	0.0269656
HEYL	Up	1.25098	0.000529697	0.0101168	TRAM1L1	Down	-1.18681	0.00100076	0.0271168
PGAM1P5	Up	1.59816	0.000530691	0.0101272	TTC39A	Down	-1.08874	0.00101583	0.0274833
KLRC2	Up	2.18537	0.000531217	0.0101287	PDIA5	Down	-1.11014	0.00101979	0.0275002
ADAMTSL2	Up	1.35272	0.000537792	0.0102108	AC233280.2	Down	-1.36125	0.0010349	0.0277557
CSF2RB	Up	1.64372	0.00054139	0.0102704	KCNJ11	Down	-1.77327	0.00103814	0.0277557
XCL2	Up	2.18757	0.000543995	0.0102872	GCNT2P	Down	-2.25399	0.00103867	0.0277557
STAT5A	Up	1.0675	0.000544101	0.0102872	GAPDHP44	Down	-1.6798	0.00106749	0.0281459
COL8A2	Up	1.46913	0.000545264	0.0103005	LRRC63	Down	-1.82002	0.00106988	0.0281759
PLEK	Up	1.57373	0.000550085	0.0103742	ORM2	Down	-3.50828	0.00109314	0.0286879
PLEKHA2	Up	1.41731	0.000551756	0.010397	AL109933.4	Down	-1.52387	0.00109696	0.0287546
CLIC6	Up	1.90521	0.000559333	0.0105039	NAT8B	Down	-1.54456	0.00110833	0.0290188
EMILIN2	Up	1.13897	0.000563098	0.0105488	NAT8L	Down	-1.65384	0.00111408	0.0291017
IQSEC3	Up	2.17401	0.000573012	0.0106901	SLC15A2	Down	-1.12287	0.00113815	0.0295296
CP	Up	2.64693	0.000575692	0.0107063	AC069185.1	Down	-2.17783	0.00114095	0.0295296
GM2A	Up	1.21299	0.000575703	0.0107063	POTEKP	Down	-1.90842	0.00117457	0.0301051
CNTNAP1	Up	1.19458	0.00057615	0.0107063	LEAP2	Down	-1.21917	0.00119371	0.0304524
IGLV2-11	Up	2.31336	0.00057656	0.0107063	RIMBP3B	Down	-1.26862	0.00119418	0.0304524
PTPRU	Up	1.00543	0.000577839	0.0107179	MYOG	Down	-3.72238	0.00121881	0.0308907
CD248	Up	1.62914	0.000578972	0.0107301	AC005336.3	Down	-4.41047	0.00122098	0.0308907
HLA-E	Up	1.37459	0.000585357	0.0108395	C1orf115	Down	-1.07737	0.00124857	0.0313201
SNORD113-5	Up	4.12414	0.000586904	0.0108573	TDRD1	Down	-2.05651	0.00124907	0.0313201
HIST1H3G	Up	2.18976	0.000588579	0.0108714	GNG4	Down	-2.07684	0.00127741	0.0319009
LAMB3	Up	2.74432	0.000589482	0.0108714	SNORD115-29	Down	-5.24843	0.00128764	0.0320729
EFNB3	Up	2.45034	0.000589499	0.0108714	AL121790.2	Down	-4.33638	0.00130569	0.0324865
VCAM1	Up	1.64971	0.000591314	0.010887	CHRNA10	Down	-1.49436	0.00131688	0.0327231
PADI4	Up	4.60808	0.00059731	0.0109705	TNNT1	Down	-4.67933	0.00131811	0.0327231
CPA3	Up	2.02032	0.000598072	0.0109756	RWDD2A	Down	-1.07648	0.00132465	0.0328254
DLC1	Up	1.22529	0.000599302	0.0109802	PRKG2	Down	-1.25561	0.00134685	0.0332382
SIGLEC8	Up	2.19326	0.000605598	0.0110685	BVES-AS1	Down	-2.09773	0.00135534	0.0333263
CLEC7A	Up	1.48099	0.000606974	0.0110818	MIR126	Down	-3.71165	0.00136318	0.033473
RPS3AP34	Up	1.19167	0.000616687	0.0112215	WNT3	Down	-1.22378	0.00136659	0.0335202
ECEL1	Up	3.61509	0.000618217	0.0112353	IMPG2	Down	-1.03508	0.00139985	0.0340613
MS4A1	Up	2.21693	0.000622907	0.0113114	LMLN2	Down	-3.12683	0.00140075	0.0340613
ZC3H12D	Up	1.62958	0.000623755	0.0113176	PABPC1L2B	Down	-3.09817	0.00141233	0.0342318
H19	Up	2.4448	0.000630424	0.0114019	COBL	Down	-1.21713	0.00141699	0.0343079
PDGFRL	Up	1.34473	0.000637534	0.0115091	C1QBPP2	Down	-1.34896	0.00142076	0.034331
SDR16C5	Up	3.71792	0.000637887	0.0115091	ST6GALNAC1	Down	-1.34379	0.00145013	0.0348107
DIO3	Up	2.06387	0.000642151	0.0115533	AP003392.4	Down	-2.26799	0.00149916	0.0357213
UNC13D	Up	1.05217	0.000643172	0.0115533	MSH4	Down	-1.4546	0.00150704	0.0358562
TMSB4X	Up	1.11376	0.000643571	0.0115533	ACADL	Down	-1.29199	0.00154009	0.036356
CST7	Up	1.41358	0.000643932	0.0115533	AMACR	Down	-1.62908	0.00154021	0.036356
F10	Up	1.14417	0.000645141	0.0115658	MYBPC2	Down	-3.52131	0.0015836	0.0370103
ARHGAP25	Up	1.50444	0.000648337	0.0116046	MT1F	Down	-1.4744	0.00158406	0.0370103
CD14	Up	1.46245	0.000649086	0.0116068	ZNF563	Down	-1.14956	0.00158449	0.0370103
TIPARP	Up	1.04432	0.000649492	0.0116068	RAB6D	Down	-3.03443	0.00159498	0.037111
TSPAN32	Up	1.76503	0.000650786	0.0116207	SPOCK1	Down	-1.19363	0.00159539	0.037111
AC022905.1	Up	1.63585	0.000657045	0.0117138	SLC45A2	Down	-1.98201	0.00162967	0.0376158
KCNJ15	Up	2.65495	0.000659317	0.0117357	PLA2G4F	Down	-1.65595	0.00163046	0.0376158
IL16	Up	1.08058	0.000660754	0.0117465	MEX3B	Down	-1.19055	0.00164314	0.0377991
HNRNPA1P76	Up	1.01477	0.000662008	0.0117465	C9orf152	Down	-1.46049	0.00166557	0.0381522
MYOM3	Up	3.39922	0.000666404	0.0118151	IRX6	Down	-4.35321	0.00167274	0.0381838
ITGA2B	Up	1.07987	0.000667618	0.0118274	ACSBG1	Down	-2.15661	0.00171149	0.0387737
AEBP1	Up	1.36986	0.000671056	0.0118781	AL022324.2	Down	-1.0761	0.00171164	0.0387737
HUNK	Up	1.56658	0.000672067	0.0118781	AC109779.1	Down	-4.22341	0.00171491	0.0388086
TMEM37	Up	1.96246	0.000678447	0.0119815	MIR365A	Down	-2.31753	0.00171792	0.0388378
HSD17B13	Up	3.32694	0.000681898	0.0120159	MYL2	Down	-5.25559	0.0017291	0.0390122
UNC5B	Up	1.45	0.000684705	0.0120447	DDX18P3	Down	-4.11875	0.00173246	0.0390489
IGLV7-46	Up	3.45804	0.000687872	0.012057	P2RY1	Down	-1.24614	0.00173441	0.0390537
FOXA2	Up	4.25017	0.000688592	0.012057	PM20D2	Down	-1.40534	0.00173636	0.0390586
AC098935.2	Up	3.2568	0.000689035	0.012057	RAB27A	Down	-1.07011	0.00176247	0.0395668
FCRL2	Up	2.38875	0.00068909	0.012057	MTAPP2	Down	-2.53797	0.00177279	0.0397589
CD3E	Up	1.59676	0.000689409	0.012057	LSMEM2	Down	-1.94911	0.00177861	0.0398496
LAMC3	Up	1.5752	0.000690999	0.012057	TERT	Down	-5.16947	0.00178114	0.0398667
VNN3	Up	2.91388	0.000694336	0.0120819	MYO1H	Down	-1.27478	0.00180028	0.0401753
SGSM1	Up	1.46641	0.000710087	0.0122989	CFAP52	Down	-1.01941	0.00182287	0.0404244
MAFF	Up	1.61156	0.000717777	0.012409	POLN	Down	-1.05674	0.00182803	0.0404738
ANOS1	Up	1.27125	0.0007181	0.012409	PDE9A	Down	-1.32133	0.00183937	0.040605
TSPAN11	Up	1.32658	0.000726355	0.0125228	ADRB1	Down	-1.41799	0.0018565	0.0409029
CREB5	Up	1.40817	0.000728014	0.0125418	SLC36A2	Down	-3.196	0.0018897	0.0413624
TRIM29	Up	2.82739	0.000731331	0.0125797	TRIM72	Down	-2.38096	0.00189021	0.0413624
CHGB	Up	2.64271	0.000732048	0.0125824	POPDC3	Down	-1.13672	0.00191582	0.0417254
TNPO1P3	Up	2.77672	0.000735328	0.0126105	AC022400.4	Down	-1.73178	0.00191982	0.0417632
FAM3D	Up	2.48194	0.000741609	0.0126784	SLC25A52	Down	-1.91111	0.00193157	0.0418606
PLLP	Up	1.38864	0.000742838	0.0126784	LINC01588	Down	-1.13732	0.00195004	0.0420988
TMEM71	Up	1.8302	0.000744795	0.0126852	PDIA2	Down	-2.04037	0.00196873	0.0424616
TNXA	Up	1.97564	0.000748077	0.0127218	CORO6	Down	-1.04551	0.00199329	0.0428894
BLK	Up	2.70734	0.00075335	0.0127838	ACOXL	Down	-2.09188	0.00199428	0.0428894
LRRC18	Up	1.67106	0.000753472	0.0127838	FBXL8	Down	-1.14711	0.00199938	0.0429581
IGF2BP2-AS1	Up	3.02574	0.000755402	0.0127926	AC027308.1	Down	-1.5671	0.00203128	0.043395
SCGB3A1	Up	3.74576	0.000756221	0.0127926	CRIP3	Down	-1.03092	0.00205916	0.0438657
VAV3	Up	1.43186	0.00076959	0.0129895	PPDPFL	Down	-3.26613	0.00207947	0.0442148
FOLR2	Up	1.33007	0.000791827	0.0132851	PPIAP16	Down	-1.52888	0.00209024	0.0442996
AC011444.4	Up	2.4968	0.000798416	0.0133729	ACSM1	Down	-1.19628	0.00209668	0.0443711
FAS	Up	1.15691	0.000798846	0.0133729	TDRD5	Down	-1.67475	0.00211848	0.0447485
ETNK2	Up	1.40462	0.000805607	0.0134761	POTEI	Down	-1.50291	0.00216337	0.0453985
CHODL	Up	2.82158	0.000807925	0.0135048	PPIAL4A	Down	-4.09819	0.00217501	0.0455579
LILRA1	Up	1.68055	0.000810341	0.0135251	CA3	Down	-2.72476	0.00219573	0.0457788
KLK5	Up	4.6866	0.000811311	0.0135313	AL132642.1	Down	-1.44499	0.00221101	0.0459698
CIITA	Up	1.31288	0.000812494	0.013541	MBOAT2	Down	-1.18457	0.00221688	0.0460068
FSCN1	Up	1.15027	0.000814561	0.0135453	EML5	Down	-1.53628	0.00221967	0.0460224
IGKV3D-20	Up	2.89471	0.000817392	0.0135673	NKAIN1	Down	-3.70018	0.00228912	0.0472016
CD19	Up	2.19784	0.00081769	0.0135673	HOXB4	Down	-1.10728	0.00231475	0.0475126
SLAMF8	Up	2.34068	0.000824392	0.0136597	CECR2	Down	-1.53093	0.00232579	0.0476771
HIC1	Up	1.15124	0.000825084	0.0136597	C2orf74	Down	-1.55645	0.00236093	0.0482842
DOCK2	Up	1.31767	0.000826921	0.01367	TNNT2	Down	-1.64214	0.00236704	0.0483402
ITPRIPL1	Up	1.58671	0.000831976	0.0137282	RAB6C-AS1	Down	-2.62398	0.00242962	0.0491963
CCR2	Up	1.35168	0.000832268	0.0137282	OR4Q3	Down	-5.04966	0.00244444	0.0493764
PZP	Up	1.39103	0.000834439	0.0137438	SKIDA1	Down	-1.22917	0.00245403	0.0493764
ANO1	Up	1.37451	0.00083875	0.013794	PTPRT	Down	-1.49051	0.0024545	0.0493764
IGLV3-10	Up	2.68755	0.00083879	0.013794	RPL3L	Down	-5.26625	0.00245564	0.0493764
BPIFB1	Up	3.60074	0.000839325	0.013794	SELENOKP2	Down	-3.70875	0.00249513	0.049896
ARHGAP31	Up	1.07802	0.000840252	0.0137992
PGGHG	Up	1.18778	0.000845537	0.0138556
MLKL	Up	1.16567	0.000850897	0.013913
NPTX1	Up	2.59643	0.000852538	0.0139228
AC025423.5	Up	2.26848	0.000856137	0.0139359
PLAU	Up	1.66601	0.000856688	0.0139359
BIN2	Up	1.37193	0.000857561	0.0139359
ADGRE5	Up	1.38652	0.000858481	0.0139359
PIANP	Up	1.59709	0.000858487	0.0139359
JAKMIP2	Up	1.14657	0.000860031	0.0139509
CCDC88B	Up	1.01435	0.000862123	0.0139747
EFEMP1	Up	1.70043	0.000863581	0.0139883
S100A16	Up	1.85872	0.000866971	0.014023
S100A14	Up	3.23456	0.000867729	0.0140252
SLC26A9	Up	3.33897	0.000869547	0.0140445
CEACAM6	Up	2.65352	0.000872557	0.0140709
MVP	Up	1.3571	0.000879509	0.0141343
GJB4	Up	3.90805	0.000883093	0.0141717
HNRNPA1P40	Up	1.41564	0.000884595	0.0141855
GPRIN3	Up	1.5566	0.000885215	0.0141855
KCP	Up	2.15023	0.000886786	0.0142006
KIAA0040	Up	1.45734	0.000888089	0.0142113
SCNN1B	Up	2.16065	0.000889479	0.0142235
ST3GAL5	Up	1.09442	0.00089409	0.014287
KCNA3	Up	1.27979	0.000899943	0.0143297
FOXC1	Up	1.49701	0.000901801	0.0143491
LTB	Up	1.7408	0.000903543	0.0143667
ARID5A	Up	1.47535	0.000904246	0.0143677
TMEM51	Up	1.33937	0.000905389	0.0143757
RND1	Up	2.41257	0.00091682	0.0145264
CRISPLD2	Up	1.73351	0.000926055	0.0146521
CYP4B1	Up	2.36232	0.000929238	0.0146921
RNF166	Up	1.31592	0.000938727	0.0147902
MXRA5	Up	1.28349	0.000941074	0.0148168
CD96	Up	1.66508	0.00094406	0.0148534
PIGR	Up	3.85266	0.000945212	0.0148612
MMP14	Up	1.49527	0.000949089	0.0149117
IGKV1-13	Up	1.92973	0.00095063	0.0149168
GAB3	Up	1.30171	0.000952374	0.0149168
CHST15	Up	1.42343	0.000958067	0.0149874
TBXAS1	Up	1.1033	0.000960142	0.0150015
LAX1	Up	1.48508	0.000961185	0.0150074
IRF8	Up	1.56106	0.000971658	0.0151394
GOLGA7B	Up	2.76495	0.000973398	0.015156
PSTPIP1	Up	1.25635	0.000974479	0.0151624
TRBC2	Up	1.57698	0.000975233	0.0151636
IL12RB1	Up	1.38937	0.000978598	0.0152054
IGKV3-20	Up	2.15963	0.000981383	0.0152382
ADGRB1	Up	1.50055	0.000989017	0.015325
P2RX7	Up	1.1466	0.000994677	0.0153361
MGAM2	Up	2.41497	0.000995186	0.0153361
PRSS2	Up	1.99936	0.000999828	0.0153762
PEAR1	Up	1.25377	0.00100267	0.0153987
TF	Up	1.60103	0.00100511	0.0154256
PLXND1	Up	1.1612	0.00100603	0.0154292
ST6GALNAC2	Up	2.18128	0.00101728	0.0155805
FHL5	Up	1.47243	0.00101912	0.0155875
SIRPB1	Up	1.56677	0.00102201	0.0156211
ROBO1	Up	1.39079	0.00103309	0.0157477
IGHV1-2	Up	2.85666	0.00103601	0.0157601
AL663070.1	Up	3.4198	0.0010382	0.0157721
STOM	Up	1.55798	0.00103907	0.0157747
NUGGC	Up	1.59237	0.00104293	0.0158226
TNFRSF18	Up	2.40663	0.00104558	0.0158489
LUM	Up	1.63849	0.00104935	0.0158878
EPSTI1	Up	1.43374	0.00106011	0.01604
ANP32E	Up	1.04658	0.00106103	0.0160431
STAT4	Up	1.3832	0.0010645	0.0160848
MIR329-1	Up	2.60519	0.00106951	0.016128
EML6	Up	1.37009	0.00108091	0.0162751
MLC1	Up	2.84403	0.0010851	0.0163193
LPAR1	Up	1.58646	0.00109663	0.0164706
FRZB	Up	1.36597	0.00109938	0.0164909
NSG1	Up	1.65547	0.00109944	0.0164909
CDH23	Up	1.29854	0.00110107	0.0164959
PPP1R14C	Up	3.28689	0.00110124	0.0164959
ADAMTSL4	Up	1.27704	0.00110544	0.0165366
MSR1	Up	1.46671	0.00110763	0.0165366
CD7	Up	2.21049	0.00110978	0.0165406
TMPRSS3	Up	1.97204	0.00111011	0.0165406
HS6ST2	Up	1.88978	0.00111374	0.0165717
GRAMD1B	Up	1.50792	0.00111406	0.0165717
CD247	Up	1.43724	0.00111806	0.0166042
CYSLTR1	Up	1.32695	0.00112221	0.0166438
CRTAC1	Up	2.08839	0.00113879	0.0168342
M1AP	Up	1.76149	0.00113959	0.016835
SLC7A14	Up	1.52799	0.00114132	0.0168495
AVPI1	Up	1.76613	0.00114272	0.0168591
FIBIN	Up	1.22276	0.00115191	0.0169613
BTK	Up	1.37028	0.0011536	0.0169751
SMAD3	Up	1.15707	0.0011572	0.0170011
CCL22	Up	2.60051	0.00115937	0.0170155
ASS1	Up	1.31545	0.00116434	0.0170551
CD180	Up	1.72694	0.00116968	0.0171109
IGKV6D-21	Up	3.86832	0.00117531	0.0171821
CARD17	Up	4.18111	0.00118505	0.017302
RIPK3	Up	1.53357	0.00118633	0.0173095
KRT32	Up	6.48185	0.00119819	0.0174206
B3GNT3	Up	3.27918	0.00119859	0.0174206
MRC2	Up	1.36114	0.00120517	0.0174557
RCN3	Up	1.14327	0.0012237	0.0176713
MUC16	Up	2.58106	0.00122637	0.0176972
OVCH2	Up	1.6203	0.00122784	0.0176972
ZNF831	Up	1.78325	0.00123719	0.017809
C11orf45	Up	1.78739	0.00123875	0.0178145
SNORD114-13	Up	3.47687	0.00123916	0.0178145
TSPAN4	Up	1.22649	0.00124003	0.0178157
NKD2	Up	1.70085	0.0012409	0.0178168
LMOD2	Up	3.04918	0.00124976	0.0179212
ATP1B2	Up	1.61818	0.00125425	0.0179529
CYP21A1P	Up	1.75088	0.00125437	0.0179529
BANF1P1	Up	1.71347	0.00126305	0.0180542
HNRNPA1P34	Up	1.57372	0.00126676	0.0180843
ARHGAP9	Up	1.44005	0.00127089	0.0181203
MFAP5	Up	2.27333	0.00127611	0.0181486
ANKRD2	Up	3.22919	0.00128197	0.0182204
ITGA10	Up	1.23021	0.0012888	0.0183058
SIGLEC9	Up	1.62673	0.00129506	0.0183409
IL18RAP	Up	1.89021	0.00129533	0.0183409
TNFRSF10D	Up	1.37377	0.00130673	0.0184849
SLFN13	Up	1.64967	0.00130715	0.0184849
S100P	Up	2.3062	0.00131208	0.018543
ANXA8L1	Up	3.02952	0.00131375	0.0185433
HTR7	Up	1.75436	0.00132572	0.0186655
IL2RB	Up	1.53446	0.00132793	0.0186849
CD300C	Up	1.51022	0.00133551	0.0187564
FOXC2	Up	1.50706	0.00134082	0.0188192
RIPOR2	Up	1.54433	0.00134631	0.0188727
SERPINB7	Up	4.70587	0.00134821	0.0188875
CD40	Up	1.60053	0.00135267	0.0189293
NGF	Up	1.17517	0.00135441	0.0189293
GPR183	Up	1.19258	0.00135613	0.0189293
AL133444.1	Up	1.33432	0.00135624	0.0189293
KIRREL3	Up	1.28341	0.00135997	0.0189695
LMCD1	Up	1.47544	0.00136497	0.0190032
CAPN14	Up	1.54663	0.00136553	0.0190032
C2CD4B	Up	3.45682	0.0013667	0.0190032
GATA3	Up	2.14682	0.00136695	0.0190032
GFI1	Up	1.49651	0.00136914	0.0190032
PLD4	Up	1.57369	0.00136987	0.0190032
CFH	Up	1.8667	0.00136998	0.0190032
ENPEP	Up	1.3688	0.00137281	0.0190189
ADCY7	Up	1.23525	0.00138063	0.0190966
CDH13	Up	1.12708	0.00138584	0.0191406
FER1L4	Up	1.23025	0.00138709	0.0191436
VWA7	Up	1.37939	0.00138776	0.0191436
CPA4	Up	3.61836	0.00139311	0.0191939
IFITM3	Up	1.22627	0.00139981	0.0192509
SPINK2	Up	3.44054	0.00141092	0.0193545
S100A2	Up	3.30554	0.00141251	0.0193545
MAGED4B	Up	1.61573	0.00143747	0.0196223
WFDC2	Up	2.53166	0.00145586	0.0197919
COLCA2	Up	1.23883	0.00145869	0.0198183
NKG7	Up	1.93	0.00146479	0.0198892
TNNC1	Up	3.01292	0.00147739	0.020024
APOBR	Up	1.6644	0.00148585	0.0201265
SIGLEC12	Up	2.04792	0.00148725	0.0201334
CD33	Up	1.14979	0.0014914	0.0201775
MITF	Up	1.04495	0.00150231	0.0202972
TMEM119	Up	1.53979	0.00151041	0.0203611
SLC40A1	Up	1.1236	0.00151656	0.0204073
TGFBR2	Up	1.13746	0.00152163	0.0204511
HRH1	Up	1.71408	0.00153548	0.0205636
SKAP1	Up	1.24768	0.00153866	0.0205939
TNFRSF4	Up	1.39102	0.00156052	0.0208386
IL1RN	Up	3.22246	0.00156178	0.0208386
DOC2B	Up	1.37228	0.0015625	0.0208386
MUC12	Up	2.25295	0.00156574	0.0208694
LRRC37A14P	Up	1.65419	0.0015777	0.0209699
PTGER1	Up	1.96173	0.00157816	0.0209699
ANXA8	Up	2.45306	0.00157893	0.0209699
SVEP1	Up	1.23814	0.00157981	0.0209699
APOBEC3A	Up	3.50939	0.00158964	0.0210384
MMP20	Up	2.88868	0.00159948	0.0211066
SNAI2	Up	1.64409	0.00161832	0.0213052
SLC34A2	Up	3.27916	0.00162255	0.0213484
C4A	Up	1.73245	0.00162499	0.0213484
LRRC8C	Up	1.29782	0.00162539	0.0213484
CNN2	Up	1.17033	0.0016298	0.0213812
RILPL2	Up	1.16307	0.00163124	0.0213876
IFITM2	Up	1.42946	0.00164242	0.0215092
C1QA	Up	1.47662	0.00165916	0.0216905
CHRD	Up	1.09948	0.00166055	0.0216961
KRT13	Up	4.02479	0.00166479	0.0217389
RNASE6	Up	1.74265	0.00166685	0.0217532
NFAM1	Up	1.59331	0.00167697	0.0218726
FYB1	Up	1.47371	0.00168229	0.0219124
VCAN	Up	1.15943	0.00168294	0.0219124
IGLV2-23	Up	2.0393	0.00170038	0.0220504
CLEC10A	Up	2.06577	0.0017019	0.0220509
HSPA1A	Up	1.75802	0.00170338	0.0220509
PRRX1	Up	1.38629	0.00170506	0.0220599
CCL24	Up	3.53647	0.00171116	0.0221133
SOX17	Up	1.80733	0.0017185	0.0221827
NPL	Up	1.46024	0.00172566	0.0222625
PIM2	Up	1.12837	0.00173057	0.0223018
DNM1	Up	1.10495	0.00173925	0.0223864
FCRL3	Up	1.79941	0.00174262	0.0224169
SLC16A5	Up	1.64827	0.0017552	0.0225529
GLIS1	Up	1.86576	0.00175879	0.0225733
CYBB	Up	1.27588	0.0017639	0.022626
SLC22A12	Up	4.56388	0.00176794	0.0226391
TRPV2	Up	1.31905	0.00177865	0.0227504
KIF21B	Up	1.19802	0.00179056	0.0228636
APCDD1	Up	1.49529	0.00179716	0.022922
LILRA2	Up	1.55429	0.0018044	0.022986
SP140	Up	1.47406	0.00180932	0.0230249
CYP4F22	Up	2.59118	0.00181163	0.0230324
CATSPER1	Up	1.54369	0.00181456	0.0230324
IGHV2-5	Up	2.5829	0.00181504	0.0230324
ANXA2	Up	1.52565	0.00181686	0.0230426
PPARG	Up	1.1138	0.00181887	0.0230551
CFTR	Up	2.98892	0.00182447	0.023113
SLC38A3	Up	1.69776	0.00184642	0.0233385
SNORD113-8	Up	2.81311	0.00184804	0.0233459
BMP3	Up	2.17016	0.00185272	0.0233788
ABLIM2	Up	1.25926	0.00185613	0.0234086
IL15RA	Up	1.39522	0.001859	0.0234186
ALDH3A1	Up	2.43032	0.00186979	0.0235281
GAS7	Up	1.33152	0.00187622	0.0235959
KRT4	Up	3.96757	0.00188083	0.0236274
CFB	Up	1.53493	0.00188366	0.0236498
KANK3	Up	1.14767	0.00188662	0.0236738
NPM1P30	Up	1.38977	0.00189098	0.0236889
VAV1	Up	1.22701	0.00189961	0.0237558
IL10RA	Up	1.37189	0.00190701	0.0238101
CXCL1	Up	2.40334	0.00192145	0.023924
MAFB	Up	1.16844	0.00192744	0.0239853
UCP2	Up	1.24987	0.00193237	0.0240015
CPA5	Up	4.54553	0.00193301	0.0240015
WIPF1	Up	1.32433	0.0019441	0.0241013
SV2A	Up	1.76629	0.00194533	0.0241013
BIRC3	Up	1.42095	0.0019562	0.0241891
GFPT2	Up	1.41888	0.00197862	0.0244009
FAM107A	Up	1.83228	0.00197927	0.0244009
ADAMTS14	Up	1.26322	0.00198209	0.0244108
SYNE3	Up	1.12416	0.00198224	0.0244108
CAMK1D	Up	1.27287	0.00198775	0.0244652
NCF1	Up	1.57797	0.00199844	0.0245639
BFSP2	Up	2.17398	0.00200272	0.0245956
CCRL2	Up	2.0246	0.00201365	0.0246895
SPATA31B1P	Up	3.73151	0.0020162	0.0247072
ARHGAP22	Up	1.28701	0.00202367	0.0247852
APOD	Up	1.69996	0.00203453	0.0248506
FUT3	Up	1.73098	0.00204305	0.0249149
LOXL3	Up	1.05904	0.00204311	0.0249149
CR1	Up	1.45261	0.00207203	0.0251992
PTPN7	Up	1.07903	0.00207752	0.0252454
FIBCD1	Up	3.21331	0.00207919	0.0252454
GZMA	Up	1.66175	0.00208699	0.0252992
ANTXR1	Up	1.29051	0.0020882	0.0253002
CRLF1	Up	1.60951	0.0021198	0.0255619
ARNTL2	Up	1.79781	0.00212318	0.0255619
CD48	Up	1.76581	0.00212339	0.0255619
IGHV3-48	Up	1.90426	0.00213203	0.0256307
ICAM2	Up	1.61968	0.00213836	0.0256728
CD86	Up	1.39715	0.00214189	0.0257015
HRASLS2	Up	2.8816	0.00216058	0.025837
DUOXA2	Up	2.30785	0.00216723	0.025855
MYH7B	Up	1.43169	0.00217199	0.0258845
TRIM46	Up	1.41061	0.0021721	0.0258845
B3GNT7	Up	1.43177	0.00218693	0.0260475
NPTX2	Up	1.66282	0.00219178	0.0260728
AF228730.4	Up	4.25114	0.00219222	0.0260728
BHLHE41	Up	1.46252	0.00219316	0.0260728
AC245041.2	Up	2.60874	0.00219369	0.0260728
LAIR2	Up	2.96284	0.00219734	0.0261024
ABCC9	Up	1.30071	0.00221027	0.0262214
COL7A1	Up	1.39549	0.00221085	0.0262214
KRT15	Up	2.60977	0.00221711	0.0262752
CPA6	Up	2.54105	0.00222391	0.0263208
OR7C1	Up	2.16622	0.00223355	0.0264071
C1orf195	Up	1.01335	0.00224973	0.0265671
CPM	Up	1.5523	0.00225063	0.0265671
AGPAT4-IT1	Up	1.49981	0.00226054	0.0266701
CCDC33	Up	1.93524	0.00227743	0.0268272
OSCAR	Up	1.89042	0.00229507	0.0269218
CFD	Up	1.92079	0.00229865	0.0269221
C5AR2	Up	2.05224	0.00232145	0.0270905
CD40LG	Up	1.73321	0.00234032	0.0272823
ISYNA1	Up	1.05142	0.00234362	0.0272876
TMCC2	Up	1.44813	0.00235524	0.0273853
CCNJL	Up	1.90457	0.00237571	0.0275806
PGR	Up	1.60435	0.00238905	0.0277068
PTPN22	Up	1.46475	0.00240153	0.0278229
RASD2	Up	1.41143	0.0024103	0.0278958
TRBV20-1	Up	1.50937	0.00241548	0.0279413
IGDCC4	Up	1.49561	0.00242412	0.0280125
TRIM22	Up	1.31385	0.00243062	0.0280444
HS3ST2	Up	2.43269	0.00243461	0.028076
SLC8A3	Up	1.57793	0.00244804	0.0281753
AFF2	Up	1.14411	0.00245043	0.0281811
PAQR8	Up	1.46993	0.00245825	0.0282329
TLR6	Up	1.43496	0.00246545	0.0283011
SAMHD1	Up	1.09501	0.00247393	0.028384
PTPRC	Up	1.44986	0.00251273	0.0287705
NFIL3	Up	1.10811	0.00253989	0.0290448
EXOSC3P1	Up	1.08341	0.00254285	0.0290561
ACTBL2	Up	4.53375	0.00254466	0.0290621
AC021066.2	Up	2.19699	0.00255796	0.0291776
MT1X	Up	1.95727	0.0025677	0.0292361
NOS1	Up	2.0677	0.00256927	0.0292392
RND3	Up	1.55627	0.00258494	0.0294027
LILRB4	Up	1.67696	0.00259406	0.0294469
EOMES	Up	1.66288	0.00260417	0.0295468
IKZF3	Up	1.39789	0.00260735	0.029553
GALNT5	Up	1.6167	0.00261335	0.0295754
LY86	Up	1.22068	0.00261602	0.0295769
MFNG	Up	1.36908	0.00262009	0.0296079
KCNK2	Up	1.40592	0.00262715	0.0296402
PREX1	Up	1.17343	0.00263527	0.0296455
C16orf89	Up	1.61789	0.00264373	0.0297258
RUNX3	Up	1.82074	0.00265475	0.0297753
TMEM150B	Up	2.20092	0.00268487	0.0300532
PDGFRA	Up	1.44994	0.00269776	0.0301488
HSPA4L	Up	1.32138	0.00271438	0.0302781
C1QC	Up	1.47483	0.00272141	0.0303414
ABI3	Up	1.54738	0.00272934	0.0304147
SGIP1	Up	1.18544	0.00274529	0.0305774
ATOH8	Up	1.48572	0.00278336	0.0308631
IGKV1-37	Up	4.83641	0.0027878	0.0308631
ZNF80	Up	2.35225	0.00278866	0.0308631
AIM2	Up	2.13801	0.00279925	0.0309181
IL23R	Up	1.91804	0.00280771	0.030966
SPON1	Up	1.51931	0.00281477	0.0310287
CCL23	Up	2.9226	0.00281851	0.0310419
ENTHD1	Up	2.66928	0.00283947	0.0311786
BMP7	Up	2.11613	0.00284084	0.0311786
SULT1B1	Up	2.13721	0.00285978	0.0313711
IL27RA	Up	1.61354	0.00286671	0.0314165
RHEX	Up	1.55786	0.00290897	0.0317406
RGS4	Up	1.05988	0.00293602	0.0319582
SLC6A6	Up	1.12334	0.00294378	0.0320271
IFITM1	Up	1.65473	0.00294673	0.0320437
BDKRB1	Up	3.92046	0.00295003	0.0320641
TSPAN5	Up	1.12115	0.00295653	0.0320905
BHLHE22	Up	3.75516	0.00295673	0.0320905
ABCB1	Up	1.43859	0.00296625	0.0321318
OLFM4	Up	3.59025	0.00297892	0.0322535
PTAFR	Up	1.48406	0.00298317	0.0322765
A4GALT	Up	1.00762	0.00299737	0.0323448
ADRA2C	Up	1.87887	0.00299742	0.0323448
LXN	Up	1.81258	0.00300362	0.0323962
IGLV3-25	Up	1.66672	0.00300972	0.0324464
HLA-A	Up	1.36289	0.00304854	0.0327743
IGHJ5	Up	1.38058	0.00305258	0.0327828
STX11	Up	1.98546	0.00307991	0.0329662
NCKAP1L	Up	1.24068	0.00308501	0.0330051
HADHAP2	Up	4.51808	0.00311321	0.0332593
SAMD14	Up	1.60223	0.00313646	0.0334759
GFRA1	Up	1.78995	0.00313832	0.0334799
VDR	Up	1.43453	0.00315197	0.0335301
U2AF1L4	Up	1.18631	0.00316102	0.0335947
SIGLEC6	Up	1.6923	0.00317592	0.0336845
OSM	Up	2.74276	0.00318354	0.0337016
TRPC4	Up	1.45546	0.00319018	0.0337451
FGF10	Up	1.9852	0.00320336	0.0338368
GRAP2	Up	1.4079	0.00321813	0.033945
ARHGAP45	Up	1.29678	0.00323183	0.0340576
EHD3	Up	1.01846	0.00323425	0.0340671
TRBV5-6	Up	1.90124	0.00323968	0.034105
IQCA1	Up	1.46521	0.00324204	0.034105
SNORD114-20	Up	2.26641	0.00324395	0.034105
HHATL	Up	2.93939	0.00326427	0.0342711
CD300LF	Up	1.86085	0.00327578	0.0343438
NLRP6	Up	2.10504	0.00329274	0.0344734
THY1	Up	1.05221	0.00329931	0.0345261
CARMIL2	Up	1.2642	0.00332414	0.0347536
AC079922.1	Up	2.50029	0.00332934	0.0347918
CXCL13	Up	2.11393	0.00334761	0.0349665
SOX6	Up	1.19474	0.00337467	0.035181
SHISAL2A	Up	1.7283	0.0033863	0.0352561
TRIM63	Up	3.1115	0.00338807	0.0352581
ABRA	Up	1.74271	0.00339611	0.0353255
SLAMF7	Up	1.55478	0.0034019	0.0353694
TDO2	Up	3.70552	0.00341617	0.035485
DOCK10	Up	1.26841	0.00342262	0.0354982
LAPTM4B	Up	1.23941	0.00342596	0.0354982
ODF3B	Up	1.23557	0.00342692	0.0354982
DACT2	Up	2.47901	0.003455	0.0357179
NRROS	Up	1.29841	0.00345753	0.0357179
GPR84	Up	3.30796	0.00349932	0.0360326
STEAP3	Up	1.47329	0.00350154	0.036039
PLXNC1	Up	1.09087	0.00351542	0.0361236
TGM5	Up	2.25786	0.00351934	0.0361395
GPRC5B	Up	1.48993	0.00352914	0.0361855
HOXD9	Up	1.39983	0.00353116	0.0361855
RADX	Up	1.70465	0.003552	0.0363341
TCIM	Up	1.95929	0.00356226	0.0363896
ARAP3	Up	1.02642	0.00360133	0.0366967
PODN	Up	1.29129	0.00361235	0.0367314
DCN	Up	1.47778	0.00361453	0.0367314
NPM2	Up	1.22597	0.00363594	0.0368982
TRABD2B	Up	1.17913	0.00364907	0.0369655
SCIMP	Up	1.06033	0.00366561	0.0370497
TPSAB1	Up	1.83537	0.00366908	0.0370559
APOLD1	Up	1.33132	0.00366952	0.0370559
HGF	Up	1.35893	0.0036916	0.0372287
SH3PXD2B	Up	1.20456	0.00371564	0.0374041
COL14A1	Up	1.4216	0.00373314	0.0375467
EQTN	Up	2.9088	0.00374031	0.0375751
PLEKHO2	Up	1.29675	0.00375326	0.0376703
EVX2	Up	2.62272	0.00378692	0.0379012
NWD2	Up	3.37636	0.003796	0.0379414
ITM2A	Up	1.44276	0.00381979	0.0380778
NDNF	Up	1.92482	0.00383416	0.0381534
PAPPA2	Up	2.6048	0.00383923	0.0381749
P2RX6	Up	1.94364	0.00383972	0.0381749
IGLV3-9	Up	2.53597	0.00386803	0.0383547
PRRX2	Up	1.8493	0.0038785	0.0384247
MYL3	Up	2.12102	0.00388806	0.0384685
SLC12A3	Up	1.43168	0.00390149	0.0385493
TP63	Up	2.56278	0.00390298	0.0385493
MFGE8	Up	1.17989	0.00390307	0.0385493
SOX18	Up	1.6863	0.00392057	0.038629
KCTD12	Up	1.29158	0.00396603	0.0389828
CACNB1	Up	1.09753	0.00396904	0.0389954
TENT5C	Up	1.01401	0.00397835	0.0390698
HSPE1P5	Up	2.54177	0.00399473	0.0392134
RPL22P1	Up	1.26523	0.00399709	0.0392134
REN	Up	1.27591	0.00402752	0.0394665
AC020637.1	Up	3.9015	0.00403504	0.039523
FCRLA	Up	2.67062	0.00404886	0.0396239
SLC16A3	Up	1.24798	0.00405902	0.0396888
LINC01235	Up	4.08812	0.00412231	0.0402028
CDH2	Up	1.52068	0.0041359	0.0402988
CD22	Up	1.52955	0.0041364	0.0402988
SPN	Up	1.65801	0.00415487	0.0404152
FDCSP	Up	3.72239	0.00416131	0.0404321
PROK2	Up	3.32504	0.00416775	0.0404629
KRT14	Up	2.52729	0.00417458	0.0404973
TENM4	Up	1.3191	0.00417591	0.0404973
QPRT	Up	2.49094	0.00418008	0.0405203
ZAP70	Up	1.43166	0.00418684	0.0405509
OGN	Up	1.103	0.00423154	0.0408765
CD6	Up	1.52629	0.00423318	0.0408765
OTOG	Up	4.91296	0.00425009	0.0410046
IGKV1-5	Up	2.08211	0.00426063	0.0410535
TRAJ31	Up	1.72351	0.00428913	0.0412194
OAF	Up	1.11551	0.00429068	0.0412194
IGHV5-51	Up	2.02273	0.0043126	0.0413947
RUBCNL	Up	1.09475	0.00432053	0.0414531
ESR2	Up	1.17735	0.00432317	0.0414608
LPCAT4	Up	1.23413	0.00433498	0.041537
PLEKHG5	Up	1.1424	0.00434158	0.0415488
FAM86GP	Up	1.096	0.00436132	0.0416491
TRPM2	Up	1.26644	0.00436861	0.0416911
ZBP1	Up	1.45063	0.00437394	0.0417057
FAM78A	Up	1.50666	0.00437763	0.0417057
ISM2	Up	2.92756	0.00438855	0.041785
SASH3	Up	1.3441	0.00439368	0.0418023
FUOM	Up	1.23656	0.00439581	0.0418023
OR5P3	Up	1.95927	0.0044172	0.041969
AC234781.3	Up	1.28631	0.0044202	0.0419798
HES1	Up	1.18334	0.00442905	0.0420283
MMP17	Up	1.32484	0.00453632	0.0429196
CDH11	Up	1.15589	0.00454359	0.0429522
SRPX	Up	1.69118	0.00454833	0.0429699
DKK2	Up	2.00001	0.00454928	0.0429699
MCUB	Up	1.07255	0.00455149	0.0429727
CST1	Up	4.03795	0.00455442	0.0429823
F13A1	Up	1.37565	0.00456651	0.0430783
TNNI1	Up	2.5978	0.00457215	0.0430876
P2RX5	Up	1.57519	0.00457269	0.0430876
TPTE2	Up	1.68857	0.00457477	0.0430876
IGLV1-40	Up	2.14738	0.00461769	0.0434132
DUSP13	Up	2.9659	0.00461937	0.0434132
HIGD1AP14	Up	1.49764	0.0046291	0.0434683
RHOV	Up	1.94816	0.00465095	0.0435904
STMN3	Up	1.14657	0.00466595	0.0436868
CRYBG2	Up	2.04128	0.00467792	0.0437603
CD8A	Up	1.46921	0.00470239	0.0438711
NEFM	Up	2.07563	0.00470319	0.0438711
DUSP8	Up	1.16905	0.00471897	0.0439617
IL10	Up	1.764	0.00472071	0.0439617
SHD	Up	3.94211	0.00473164	0.0439724
HOXD11	Up	2.02985	0.0047415	0.0440276
PHYHIP	Up	1.96927	0.00476999	0.0442374
PLCB2	Up	1.05073	0.0047809	0.0443165
TRAF3IP3	Up	1.28371	0.00478566	0.0443279
IGHV1OR15-1	Up	2.95342	0.00479058	0.0443553
AC098798.1	Up	4.1758	0.00479772	0.044403
GPC3	Up	1.62506	0.00480875	0.0444869
DPEP3	Up	2.548	0.00481566	0.0445187
LEFTY2	Up	2.28884	0.00481644	0.0445187
TRAV8-6	Up	2.41322	0.00481963	0.0445187
ANKRD36BP2	Up	1.90835	0.0048201	0.0445187
ADAM22	Up	1.13315	0.00482887	0.0445448
STK17B	Up	1.03725	0.00483658	0.0445794
TREH	Up	1.18744	0.00486939	0.0448083
SLC6A12	Up	1.79815	0.00490292	0.0450248
MEFV	Up	1.45407	0.0049279	0.0451436
CCL2	Up	1.99103	0.00493525	0.0451758
ARHGAP15	Up	1.23007	0.00493542	0.0451758
USP2	Up	2.10041	0.00494579	0.0452262
IGHV3-11	Up	2.01092	0.00494692	0.0452262
AMPD1	Up	1.73898	0.00494722	0.0452262
CLEC6A	Up	3.95962	0.00495347	0.045249
BCAT1	Up	1.62917	0.00496384	0.0453253
SDC4	Up	1.38009	0.00497322	0.0453924
RAMP2	Up	1.03003	0.00501904	0.045644
BDKRB2	Up	3.04053	0.00502551	0.0456587
ELOVL3	Up	3.21555	0.00502673	0.0456587
MSN	Up	1.24912	0.00503448	0.0456787
NTF4	Up	2.22465	0.00504261	0.0457106
PLCZ1	Up	3.02764	0.00508426	0.0459881
CDH19	Up	1.41382	0.00508549	0.0459881
BCL11B	Up	1.54583	0.00510465	0.0460688
TMEM63C	Up	1.68169	0.00513266	0.0462231
CXCR2	Up	2.73065	0.00513585	0.0462231
SYK	Up	1.39898	0.00514725	0.0462676
AC126773.3	Up	2.55193	0.00515493	0.0463026
MET	Up	1.45174	0.00517483	0.046439
ASGR2	Up	2.30312	0.00517663	0.046439
HIST1H3I	Up	1.17199	0.0052185	0.0467586
ITGAL	Up	1.25217	0.00525078	0.046959
SLC1A7	Up	1.6199	0.00525129	0.046959
EBF1	Up	1.15426	0.00527199	0.0471066
CARD6	Up	1.05377	0.00527805	0.0471421
EFNA5	Up	1.61732	0.00528528	0.0471865
KNDC1	Up	1.39231	0.00529465	0.0471993
KLRB1	Up	1.44109	0.00529495	0.0471993
HLA-F	Up	1.25426	0.00534377	0.0475592
ZNF385D	Up	1.47862	0.00537965	0.0477863
RAG1	Up	1.27553	0.00537992	0.0477863
ZNF385A	Up	1.08856	0.00538206	0.0477865
SMR3B	Up	7.08339	0.00540374	0.047947
RAPGEF3	Up	1.095	0.00540653	0.047947
MICB	Up	1.31531	0.00541503	0.0479993
IGHJ6	Up	1.77869	0.00542276	0.0480341
TRBV7-6	Up	2.10388	0.00544605	0.0481267
KLRD1	Up	1.76285	0.00549378	0.0484154
ITGB7	Up	1.32553	0.00552527	0.0485787
VWCE	Up	1.19197	0.00552791	0.048583
LST1	Up	1.32256	0.00554513	0.0486981
GJA4	Up	1.28066	0.00554702	0.0486981
IGHV3-66	Up	2.48841	0.00554758	0.0486981
PRELP	Up	1.38665	0.00558206	0.0489371
TCTEX1D4	Up	2.75791	0.00560444	0.049083
LINC02312	Up	2.84719	0.00562696	0.0492228
ZBTB7C	Up	1.4875	0.00563021	0.049232
DPYSL2	Up	1.22447	0.00564393	0.0493137
ETV5	Up	1.20371	0.00571001	0.0497868
LCK	Up	1.16948	0.00571135	0.0497868
OR7A5	Up	2.8142	0.00572931	0.0498854
ZNF239	Down	-1.37892	1.0771e-10	5.38525e-08
ZNF350	Down	-1.97167	4.9638e-10	2.1477e-07
ZNF613	Down	-2.35437	2.05942e-09	7.12844e-07
ELOVL7	Down	-2.38851	2.54771e-09	8.42956e-07
HIST1H1T	Down	-4.07374	3.18803e-09	9.82569e-07
ZNF614	Down	-1.52274	1.2143e-08	3.1403e-06
ZNF285	Down	-1.51074	1.2829e-08	3.28e-06
ZNF761	Down	-2.11824	1.40273e-08	3.50667e-06
SLC35G6	Down	-1.61582	2.23504e-08	5.34959e-06
CLGN	Down	-3.03212	2.71995e-08	6.13207e-06
AC074141.1	Down	-4.93675	5.59679e-08	1.1243e-05
SMS	Down	-3.32629	6.52006e-08	1.27561e-05
ZNF577	Down	-1.90469	1.0187e-07	1.76306e-05
DLX1	Down	-4.01083	1.20692e-07	2.02645e-05
ERI2	Down	-1.19852	1.26226e-07	2.0882e-05
GLRX2	Down	-1.84095	1.289e-07	2.11688e-05
HIST1H3E	Down	-1.34683	1.38317e-07	2.22033e-05
KIF5C	Down	-1.75528	1.38686e-07	2.22033e-05
ZNF443	Down	-1.30567	1.47058e-07	2.33004e-05
MIRLET7C	Down	-3.11876	1.63223e-07	2.50875e-05
DEPDC1	Down	-3.19956	1.77901e-07	2.68631e-05
FTCDNL1	Down	-1.30541	1.86697e-07	2.80017e-05
PROZ	Down	-2.33447	2.24138e-07	3.28365e-05
ZNF737	Down	-1.64737	2.34645e-07	3.35682e-05
GALNT7	Down	-1.75494	2.83483e-07	3.8668e-05
RPL23AP61	Down	-4.56219	2.85974e-07	3.87598e-05
MIR98	Down	-2.72063	3.28371e-07	4.3459e-05
PAK1IP1	Down	-2.49822	4.31746e-07	5.45722e-05
MIRLET7G	Down	-3.92481	4.80158e-07	5.80811e-05
RIMKLA	Down	-2.03484	5.64558e-07	6.68526e-05
TRIM68	Down	-1.48989	5.96936e-07	6.88742e-05
AL583856.1	Down	-3.59363	9.48882e-07	9.97612e-05
ZNF682	Down	-1.39351	1.17689e-06	0.000120358
ZNF649	Down	-2.0679	1.36519e-06	0.000137737
SORD	Down	-2.83217	1.47591e-06	0.000146073
SLC16A1	Down	-2.0427	1.48027e-06	0.000146073
RPL21P3	Down	-2.3066	1.67786e-06	0.000159958
ZNF563	Down	-1.23847	1.75677e-06	0.000166775
OPN1SW	Down	-2.08394	1.89726e-06	0.000176118
PDZD9	Down	-1.83385	1.9094e-06	0.000176118
DHRS7	Down	-1.96446	1.95276e-06	0.000177158
AGAP7P	Down	-2.20057	2.05871e-06	0.000185745
SLC45A2	Down	-3.21374	2.32188e-06	0.000203268
LRRC9	Down	-4.2376	2.68572e-06	0.000227166
ZBTB18	Down	-1.11035	2.7603e-06	0.000232599
HEBP2	Down	-1.71868	2.86033e-06	0.000239236
MCMDC2	Down	-1.86225	2.9626e-06	0.000243268
RPS15AP11	Down	-2.97663	2.98638e-06	0.000243317
ACSL3	Down	-1.79887	3.12574e-06	0.000252064
KRT8P31	Down	-3.17899	3.30706e-06	0.000263849
MPC2	Down	-2.09927	3.40264e-06	0.000269267
GRPR	Down	-3.5185	3.66358e-06	0.000285214
ANKRD20A21P	Down	-2.47183	3.73215e-06	0.000287792
AL354714.2	Down	-3.71973	4.25156e-06	0.00032536
ZNF233	Down	-1.33382	4.83501e-06	0.000363823
AMACR	Down	-3.51043	4.93812e-06	0.000367548
TMEM126A	Down	-1.30487	5.08831e-06	0.000374124
AC139783.2	Down	-3.33558	5.22115e-06	0.000381398
MOAP1	Down	-1.33604	5.28191e-06	0.000381488
ZNF701	Down	-1.18956	5.44397e-06	0.000388159
PM20D2	Down	-1.44471	5.46897e-06	0.000388159
ACSM1	Down	-3.28287	5.77018e-06	0.000405698
ZNF404	Down	-1.27304	5.82523e-06	0.000408292
DEUP1	Down	-2.91686	6.37724e-06	0.000441482
SRSF6	Down	-1.06525	6.53358e-06	0.000450917
ZNF432	Down	-1.40318	6.59979e-06	0.000454094
ZNF229	Down	-1.23334	6.7045e-06	0.000459892
PDLIM5	Down	-1.71491	6.92479e-06	0.000468688
MCCC2	Down	-1.82074	7.0714e-06	0.000474924
PCA3	Down	-2.82306	7.35291e-06	0.000489447
HNRNPA1P33	Down	-2.76172	7.45875e-06	0.000493572
USH2A	Down	-2.12881	7.68706e-06	0.000505705
UAP1	Down	-1.45131	8.05609e-06	0.000519741
FAM174B	Down	-1.74264	8.06211e-06	0.000519741
CCDC125	Down	-1.36196	9.15275e-06	0.000572022
ZNF615	Down	-1.42914	9.41466e-06	0.000583527
TRGJP	Down	-3.47661	9.73792e-06	0.000598616
FECH	Down	-1.64855	9.99684e-06	0.000609536
SULT1C3	Down	-3.58079	1.00443e-05	0.00061056
ATP8A2	Down	-3.78851	1.00753e-05	0.00061056
LARP1P1	Down	-4.77123	1.08955e-05	0.000645034
PPM1H	Down	-1.91849	1.09348e-05	0.000645034
ENDOD1	Down	-1.35118	1.10607e-05	0.000648059
OR52I1	Down	-2.27294	1.18033e-05	0.000678141
ZNF813	Down	-1.12164	1.19371e-05	0.00067993
EXTL2	Down	-1.35115	1.22654e-05	0.000693365
TUT7	Down	-1.75694	1.28766e-05	0.000722472
RDH11	Down	-2.61188	1.33092e-05	0.000741197
POLN	Down	-1.68173	1.35182e-05	0.000745458
TRMT10A	Down	-1.41451	1.44654e-05	0.000780471
RAB3IP	Down	-1.57288	1.66437e-05	0.000876971
AC245033.2	Down	-3.32635	1.86545e-05	0.000958237
TXNDC16	Down	-1.70628	1.90845e-05	0.00097809
SLC30A4	Down	-2.17825	1.95243e-05	0.00099836
SPON2	Down	-2.34027	1.99175e-05	0.00101385
MIR30E	Down	-2.54041	2.01613e-05	0.00102395
AADAT	Down	-1.56418	2.10241e-05	0.00105585
GCNT2	Down	-1.91669	2.1142e-05	0.00105705
TMEM87B	Down	-1.13167	2.15287e-05	0.0010599
HACD2	Down	-1.61891	2.16781e-05	0.00106362
ZNF610	Down	-1.39312	2.17714e-05	0.00106362
GNE	Down	-1.17811	2.22179e-05	0.00107733
MALT1	Down	-1.2582	2.22953e-05	0.00107876
EXOC6	Down	-1.12323	2.37988e-05	0.00112489
EAF2	Down	-3.04549	2.46535e-05	0.00115558
SLC27A2	Down	-2.46456	2.5383e-05	0.00117066
GNPNAT1	Down	-1.73138	2.5965e-05	0.00118979
AFF3	Down	-2.0068	2.67701e-05	0.00121677
AC011468.4	Down	-2.73044	2.71554e-05	0.00122931
ZNF841	Down	-1.33088	2.85127e-05	0.00126868
ATP2C1	Down	-1.62463	2.91972e-05	0.00129059
IMPDH1P6	Down	-2.8444	2.93626e-05	0.00129451
GNMT	Down	-2.63945	3.15521e-05	0.00134854
LEAP2	Down	-1.33343	3.15562e-05	0.00134854
ZDHHC23	Down	-1.62828	3.17951e-05	0.00135484
RSRP1	Down	-1.13075	3.5327e-05	0.00147006
TMEM192	Down	-1.04767	3.86726e-05	0.00157912
GPR160	Down	-2.17832	3.88191e-05	0.00157937
C3orf14	Down	-1.41714	4.29832e-05	0.00173312
EPHA6	Down	-2.88061	4.41909e-05	0.00176599
MME	Down	-1.69315	4.49468e-05	0.00178352
ALDH6A1	Down	-1.31161	4.54333e-05	0.00179649
FAM151B	Down	-1.40465	4.58436e-05	0.00180637
XPOT	Down	-1.14042	4.8714e-05	0.00190612
RPP40	Down	-1.22887	4.93027e-05	0.00191582
F2	Down	-2.022	5.10272e-05	0.00196923
FAM13C	Down	-1.83786	5.27323e-05	0.00201773
PGM3	Down	-1.33356	5.29182e-05	0.0020214
OXSM	Down	-1.13141	5.38155e-05	0.00204872
BNIP3	Down	-2.31787	5.45304e-05	0.00207226
ALDH3B2	Down	-3.21273	5.53695e-05	0.00209371
PRIM2	Down	-1.65476	5.58206e-05	0.0021037
CEACAM20	Down	-4.36092	5.60492e-05	0.00210878
PATE3	Down	-3.02104	5.66665e-05	0.00211784
COL6A6	Down	-1.42633	5.73683e-05	0.00214051
WDR5B	Down	-1.41115	5.75618e-05	0.00214063
CBS	Down	-2.76426	5.8465e-05	0.00216443
MIR30B	Down	-3.57635	5.92528e-05	0.00218905
MIR491	Down	-2.36948	5.97579e-05	0.00220409
ANKRD18CP	Down	-2.18699	5.98699e-05	0.0022046
TENM1	Down	-2.84935	6.04756e-05	0.00221964
RAB27B	Down	-1.42752	6.19778e-05	0.00224909
CTBP1-AS	Down	-2.98512	6.56671e-05	0.00234772
SLC25A33	Down	-1.35298	6.58371e-05	0.00234772
CBSL	Down	-2.87763	6.61591e-05	0.00235524
ZBTB10	Down	-1.65854	6.72956e-05	0.00238439
ZNF30	Down	-1.78934	6.75575e-05	0.0023899
AK4	Down	-1.27916	6.7821e-05	0.0023917
HYLS1	Down	-1.34581	6.87341e-05	0.0024088
C15orf65	Down	-2.14662	6.90494e-05	0.00241608
LDHAL6A	Down	-1.66967	7.00983e-05	0.00244898
AC239868.1	Down	-1.4453	7.36326e-05	0.00254871
SLC26A3	Down	-5.50723	7.58721e-05	0.00261817
AC078899.4	Down	-2.85417	7.62454e-05	0.002623
RAB27A	Down	-1.83648	7.86106e-05	0.00268793
TMSB15A	Down	-3.41741	7.8852e-05	0.0026921
NLN	Down	-1.05375	7.98609e-05	0.00270758
ORC5	Down	-1.28583	8.00506e-05	0.00270836
DNAJC10	Down	-1.19191	8.15569e-05	0.00274693
ZNF652	Down	-1.08145	8.27495e-05	0.00276639
SEMA4G	Down	-1.39133	8.37113e-05	0.00279439
TFF3	Down	-3.45203	8.87767e-05	0.00291223
DBT	Down	-1.10593	8.92929e-05	0.00292431
PEX5L	Down	-3.24717	9.12878e-05	0.00296956
AC068760.1	Down	-3.41404	9.63106e-05	0.00310889
LARP1B	Down	-1.04839	9.91314e-05	0.00318221
HAUS3	Down	-1.48553	0.00010268	0.00325381
OR10H1	Down	-4.09381	0.000104795	0.00329298
PDIA5	Down	-1.47086	0.000108794	0.00339024
MIR125B1	Down	-4.39192	0.000113975	0.00350316
WWC1	Down	-1.43664	0.000117235	0.00357407
ADI1	Down	-1.27651	0.000117739	0.0035846
ZNF322P1	Down	-1.53624	0.000122291	0.00368825
DNAH5	Down	-2.22854	0.000123252	0.00370129
ARG2	Down	-2.14409	0.000123546	0.00370129
RPL14P1	Down	-2.29697	0.000124489	0.00372458
ADAM2	Down	-5.35905	0.000128269	0.00380226
TLCD1	Down	-1.44801	0.000129237	0.0038209
FAM135A	Down	-1.42017	0.000131235	0.00385971
NPY4R2	Down	-4.25367	0.000132864	0.00389233
CYP2J2	Down	-1.90799	0.000133355	0.00390163
OR13G1	Down	-2.37202	0.000135256	0.00394187
SOCS2-AS1	Down	-3.6277	0.000139537	0.0040336
ZNF772	Down	-1.12419	0.000141147	0.00407135
FAM200B	Down	-1.25452	0.000144181	0.00413711
GLYATL1P4	Down	-3.69012	0.000144371	0.00413711
COX16	Down	-1.74632	0.000144773	0.00413881
KLK15	Down	-3.80781	0.000145114	0.0041433
TMEM178B	Down	-1.32276	0.000145538	0.00415013
SLC15A2	Down	-2.12593	0.000147585	0.00419256
MIR148B	Down	-1.73158	0.000158963	0.00444278
CCNB2P1	Down	-1.74731	0.000159153	0.00444278
CIAPIN1P	Down	-1.88652	0.000159157	0.00444278
GCNT1	Down	-2.81891	0.000159713	0.00444915
CCT8P1	Down	-1.05104	0.000159781	0.00444915
MGST1	Down	-1.49939	0.000160341	0.00445771
EDEM3	Down	-1.402	0.000160881	0.00445771
ZNF252P	Down	-1.09637	0.000165908	0.00456823
RWDD2A	Down	-1.33019	0.000169693	0.00462777
PDZK1P1	Down	-1.79261	0.000177261	0.00478201
NPM1P25	Down	-1.64946	0.000181132	0.00486311
MANF	Down	-1.40925	0.000188858	0.00499896
LACTB2	Down	-1.3701	0.000197924	0.00516601
ODC1	Down	-1.38252	0.000207039	0.00535422
TTK	Down	-2.30442	0.00022484	0.00569671
TRPV6	Down	-2.41875	0.000227631	0.00574801
SLC9A2	Down	-1.92641	0.000227942	0.00574856
TCAIM	Down	-1.36145	0.000233503	0.00582088
DSC2	Down	-1.23948	0.000233622	0.00582088
SIM2	Down	-2.0283	0.000236653	0.00586502
SWT1	Down	-1.15735	0.00024368	0.00597879
NSUN6	Down	-1.00665	0.000249832	0.00607176
PNKD	Down	-1.21384	0.000249871	0.00607176
CTAGE7P	Down	-1.22809	0.000250093	0.00607176
FABP5P7	Down	-3.19273	0.000251569	0.00607176
GALK2	Down	-1.02545	0.00025388	0.0060961
ABHD10	Down	-1.15999	0.000261145	0.00622404
MMP21	Down	-1.71962	0.00026193	0.00623615
ANKRD18A	Down	-1.79065	0.00026927	0.00634378
RAB6D	Down	-2.53616	0.000274211	0.00640396
TXNL4A	Down	-1.02176	0.000276302	0.00643495
YIPF1	Down	-1.27316	0.000276572	0.00643495
ZNF695	Down	-2.39168	0.000278178	0.00646119
NPY	Down	-5.72423	0.000278274	0.00646119
H2AFVP1	Down	-1.5065	0.000279886	0.00647191
PAIP2B	Down	-1.51874	0.000282775	0.0065186
LINC00939	Down	-4.61928	0.000290378	0.00665297
AC078899.1	Down	-2.83715	0.000293471	0.00667163
AL929601.3	Down	-5.40983	0.000298104	0.00673893
ALCAM	Down	-1.56004	0.000298493	0.00673893
ZNF626	Down	-1.03432	0.000298623	0.00673893
MYRFL	Down	-2.44873	0.000301497	0.00677685
FABP5	Down	-2.99791	0.000301508	0.00677685
PABPC1L2A	Down	-3.41146	0.000308183	0.00687878
APOF	Down	-2.4544	0.000308985	0.00688984
AL591926.7	Down	-4.68179	0.000312116	0.00695278
CCDC141	Down	-2.63293	0.000319627	0.00708502
AP001636.3	Down	-4.57601	0.000325333	0.00718319
SNX25	Down	-1.27003	0.000332646	0.0073231
TPM3P6	Down	-1.72135	0.000333594	0.00732474
TRGV9	Down	-3.06075	0.000338614	0.00736085
NUDT8	Down	-2.36969	0.000339086	0.00736399
MIR125B2	Down	-3.89985	0.000341468	0.00738719
BHLHA15	Down	-2.30907	0.000347869	0.00748251
PP2D1	Down	-1.70426	0.00035182	0.00753867
COL2A1	Down	-3.5134	0.000354723	0.00759364
EIF5P1	Down	-1.35302	0.000356533	0.00762513
MIA3	Down	-1.52183	0.000363638	0.00771839
AC096533.1	Down	-2.38704	0.000364313	0.00771845
CISD2	Down	-1.11125	0.00037888	0.00793707
AC129492.2	Down	-3.21403	0.000379644	0.00794568
LDHAL6EP	Down	-1.79826	0.000384075	0.00802349
SNORA74A	Down	-1.36623	0.000386383	0.00804929
ZNF547	Down	-1.23342	0.000387426	0.00805749
MIR331	Down	-4.29995	0.000387493	0.00805749
SLC25A16	Down	-1.08383	0.000393233	0.00813176
LYPLA1	Down	-1.52921	0.000395896	0.0081793
SHLD3	Down	-1.15135	0.000402592	0.00829653
FLG2	Down	-1.75809	0.000402676	0.00829653
PIGH	Down	-1.10859	0.000412812	0.00848207
PLEKHH1	Down	-1.71069	0.000415849	0.00852816
LMLN2	Down	-2.87951	0.000416193	0.00852816
IQGAP2	Down	-1.19358	0.000420645	0.00858811
KIF28P	Down	-1.65717	0.000421958	0.00860711
ST8SIA6	Down	-2.09807	0.000427686	0.00869253
SCD	Down	-1.93777	0.00042934	0.00869461
AL121790.1	Down	-4.04607	0.000433121	0.00874757
STYK1	Down	-1.53549	0.000445593	0.00893529
SLC2A12	Down	-2.05188	0.000450137	0.00901035
OR51L1	Down	-3.09133	0.000451621	0.00902623
STARD3NL	Down	-1.06947	0.000451733	0.00902623
AC005336.1	Down	-3.10483	0.000456622	0.00909164
AP001636.1	Down	-2.6037	0.000459507	0.00911118
DPP4	Down	-2.59794	0.000459546	0.00911118
AC009812.3	Down	-3.89172	0.000459629	0.00911118
ABCC4	Down	-2.3284	0.000462155	0.0091371
REPS2	Down	-1.48783	0.000493632	0.00959087
TLK2P2	Down	-1.05405	0.00049817	0.00964587
ESRP2	Down	-1.16314	0.000506898	0.00978944
STAB2	Down	-1.20388	0.000514982	0.00990748
TRGV5	Down	-1.87848	0.000515212	0.00990748
ATP6V1E2	Down	-1.70094	0.000517447	0.00993349
CAMKK2	Down	-1.70017	0.000520351	0.00998071
CFAP44	Down	-1.27597	0.000521787	0.00999974
PATE4	Down	-2.64288	0.000532633	0.0101471
C9orf152	Down	-1.70955	0.000533868	0.010162
PIP5K1P1	Down	-1.57924	0.000535346	0.0101815
CPEB3	Down	-1.33693	0.00053682	0.0102009
MIR99A	Down	-2.93143	0.000543495	0.0102872
WDR93	Down	-1.92491	0.000545996	0.0103057
DEFB132	Down	-4.05113	0.000554111	0.0104326
AC069185.1	Down	-1.82897	0.0005549	0.0104387
WDYHV1	Down	-1.19233	0.00055813	0.0104907
RABEP2	Down	-1.16008	0.000559768	0.0105039
OTUD6B	Down	-1.06691	0.000560466	0.0105083
ZP1	Down	-2.35798	0.000567308	0.0106154
SEL1L	Down	-1.39186	0.000567596	0.0106154
TMEM220	Down	-1.33846	0.000572667	0.0106901
PBK	Down	-2.83976	0.000574753	0.0107063
AL445685.2	Down	-2.55213	0.000576738	0.0107063
TMTC2	Down	-1.01823	0.000587284	0.0108573
ADHFE1	Down	-1.37756	0.000590477	0.0108805
FAM221A	Down	-1.08359	0.000594865	0.0109363
PRNCR1	Down	-2.32405	0.000594962	0.0109363
CANT1	Down	-1.36495	0.000601986	0.0110204
TTC21B	Down	-1.17162	0.000604783	0.0110626
BRINP3	Down	-1.63761	0.000616868	0.0112215
TXNDC17	Down	-1.12373	0.000616963	0.0112215
TMEM135	Down	-1.12462	0.000628079	0.0113686
PHOSPHO2	Down	-1.2048	0.000632944	0.0114382
SLC33A1	Down	-3.49646	0.000643526	0.0115533
UQCC3	Down	-1.55602	0.000651636	0.0116266
CCNG2	Down	-1.24657	0.000671875	0.0118781
AC013268.3	Down	-2.21026	0.000682001	0.0120159
DSCC1	Down	-1.61364	0.00068398	0.0120414
TMPRSS2	Down	-1.93648	0.000685776	0.0120475
LINC00665	Down	-2.1405	0.000685935	0.0120475
DBI	Down	-2.1707	0.000691225	0.012057
DCAF6	Down	-1.12708	0.000706817	0.0122611
AL022324.2	Down	-1.09681	0.000707908	0.0122706
KCNN2	Down	-2.36587	0.000717405	0.012409
HLTF	Down	-1.00473	0.000725528	0.0125181
GLUD1	Down	-1.12966	0.000730568	0.0125762
MIOS	Down	-1.03476	0.000734077	0.0126076
AC078899.3	Down	-2.84307	0.000735367	0.0126105
ZNRD1ASP	Down	-1.1824	0.000737843	0.0126337
SLC10A1	Down	-1.36355	0.000741608	0.0126784
AL358777.1	Down	-3.84724	0.000743247	0.0126784
TMEM251	Down	-1.50727	0.000743834	0.0126784
MIR365A	Down	-2.49119	0.000745368	0.0126854
TRGV6	Down	-3.78571	0.000750182	0.012748
BICD1	Down	-1.3771	0.000757745	0.0128088
PRDX4	Down	-1.22497	0.000773995	0.0130541
BDH1	Down	-1.24362	0.000776882	0.0130831
LIFR	Down	-1.2015	0.000779473	0.0131095
DHTKD1	Down	-1.02752	0.00077961	0.0131095
RPL12P4	Down	-1.43945	0.000784553	0.0131729
MRPS31P5	Down	-3.44497	0.00080932	0.0135181
ENTPD5	Down	-1.64502	0.000847705	0.013881
DNAJC25	Down	-1.09876	0.000853662	0.0139228
TRPM8	Down	-2.63149	0.000854284	0.0139228
TTC6	Down	-1.62166	0.000854441	0.0139228
TUBB1	Down	-1.12208	0.000854591	0.0139228
AF165147.1	Down	-1.85768	0.000864232	0.0139887
EPCAM	Down	-1.31362	0.000872059	0.0140709
WWP1	Down	-1.33231	0.000894994	0.0142886
ARIH2OS	Down	-1.23543	0.000899158	0.0143273
AC006504.5	Down	-4.13844	0.000908335	0.0144123
SLC22A1	Down	-1.25636	0.000911489	0.0144522
AKR7A2P1	Down	-1.53728	0.000918876	0.0145488
GPR89B	Down	-1.07271	0.000929968	0.0146934
PPM1E	Down	-2.2738	0.000936899	0.0147718
UMPS	Down	-1.34754	0.000951073	0.0149168
AC091544.2	Down	-3.45276	0.000952356	0.0149168
ELOVL2	Down	-2.25055	0.000962125	0.0150117
CMTM4	Down	-1.15219	0.000967303	0.015082
CCNE2	Down	-1.32739	0.000982306	0.015242
RPL22L1	Down	-1.69694	0.000991522	0.0153361
LENG9	Down	-1.48515	0.000992977	0.0153361
FASTKD1	Down	-1.06638	0.00099456	0.0153361
TRGV5P	Down	-2.57123	0.000997557	0.0153621
DLX2	Down	-3.5085	0.000999842	0.0153762
TRGV1	Down	-2.14622	0.00100831	0.0154536
TIMM8AP1	Down	-3.16953	0.00101823	0.0155845
SNORD115-32	Down	-2.57515	0.00102837	0.0156969
AKAP1	Down	-1.16765	0.00102925	0.0156997
AC139887.2	Down	-2.35305	0.00103451	0.0157586
FAM111A	Down	-1.29619	0.00103574	0.0157601
EGF	Down	-2.29928	0.00106672	0.0160967
FAM189A2	Down	-2.18855	0.0010709	0.0161382
RIC8B	Down	-1.58777	0.00110624	0.0165366
GPT2	Down	-1.63027	0.00110739	0.0165366
GAPDHP44	Down	-1.9419	0.00110848	0.0165383
CCDC110	Down	-1.37452	0.00111488	0.0165717
CCDC138	Down	-1.18869	0.00112474	0.0166639
ANGPTL3	Down	-2.06135	0.00112505	0.0166639
MRPS33	Down	-1.26605	0.00114355	0.0168602
RPL7AP26	Down	-2.06028	0.00114583	0.0168828
KRT18	Down	-1.21858	0.00115514	0.0169866
FAM155B	Down	-1.87159	0.00115763	0.0170011
STK39	Down	-1.23517	0.00116545	0.0170602
SLC39A6	Down	-1.19	0.00117882	0.0172222
DNA2	Down	-1.58322	0.00119174	0.0173665
MON1B	Down	-1.37309	0.00119178	0.0173665
STIL	Down	-1.34448	0.0011936	0.0173818
AC008507.1	Down	-1.42074	0.00119488	0.0173891
AC006539.3	Down	-4.78824	0.00120003	0.0174302
ATP11B	Down	-1.05948	0.00120225	0.0174512
BANK1	Down	-2.24807	0.00120438	0.0174557
AL353608.4	Down	-1.9613	0.0012056	0.0174557
MAOA	Down	-1.36898	0.00121861	0.0176205
SHLD2	Down	-1.37047	0.00123416	0.0177768
WFDC12	Down	-7.73475	0.00126613	0.0180843
ECT2	Down	-1.38034	0.00127477	0.0181411
PDE9A	Down	-1.5424	0.00129437	0.0183409
ACADL	Down	-2.29643	0.00132238	0.0186523
RPARP-AS1	Down	-1.24588	0.00132313	0.0186523
HMG20B	Down	-1.18301	0.00133547	0.0187564
ANKRD10-IT1	Down	-2.45214	0.001356	0.0189293
PIGW	Down	-1.06791	0.00136126	0.0189759
OR51G1	Down	-2.48383	0.00137124	0.0190089
SNORD6	Down	-1.31845	0.00137549	0.0190443
DIP2A	Down	-1.05613	0.0013813	0.0190966
AC079776.3	Down	-3.82235	0.00139139	0.019182
ERBB3	Down	-1.18072	0.00139482	0.0191939
DHCR24	Down	-1.78323	0.00140111	0.019257
SNHG14	Down	-1.21156	0.00141009	0.0193545
FAM111B	Down	-1.91273	0.00141185	0.0193545
AK4P1	Down	-1.03789	0.00143493	0.0196138
RYR2	Down	-2.01113	0.00144336	0.0196813
NAAA	Down	-1.51925	0.00144866	0.0197417
AL158206.1	Down	-3.75657	0.00146813	0.0199225
DMXL1	Down	-1.03045	0.00146942	0.0199279
MT-ND4L	Down	-1.725	0.00149692	0.02024
STX19	Down	-1.34787	0.00150387	0.0202972
AC140479.2	Down	-2.20275	0.00151189	0.0203689
PON1	Down	-1.76148	0.00151335	0.0203764
PMEPA1	Down	-1.39412	0.00152423	0.0204739
SDHCP2	Down	-1.45813	0.00152588	0.0204838
DOP1B	Down	-1.17786	0.00153157	0.0205478
CPNE4	Down	-1.64077	0.00153248	0.0205478
SLC13A3	Down	-1.50802	0.00156155	0.0208386
ZNF223	Down	-2.29119	0.00157103	0.0209152
SNRPGP1	Down	-3.75893	0.00157565	0.0209642
REXO5	Down	-1.59947	0.00158758	0.0210384
ACLY	Down	-1.04726	0.00158903	0.0210384
AC131182.1	Down	-1.19365	0.0015918	0.0210546
NEK3	Down	-1.03172	0.00159354	0.0210653
SPATA13	Down	-1.19909	0.00159706	0.0210876
ARHGAP28	Down	-1.62331	0.00159711	0.0210876
CASC19	Down	-2.22072	0.00160753	0.0211755
KNSTRN	Down	-1.26267	0.00162383	0.0213484
TRPV5	Down	-2.0417	0.00162733	0.0213614
GOLGA4	Down	-1.03501	0.00164028	0.0214936
AL079342.3	Down	-3.66985	0.00165816	0.0216901
AC046134.1	Down	-1.64405	0.0016854	0.0219316
IQCH	Down	-1.00168	0.00169041	0.0219841
AC129492.6	Down	-4.04947	0.00169386	0.0220163
ILDR1	Down	-1.33962	0.00169878	0.0220504
ACADSB	Down	-1.0733	0.00170041	0.0220504
AC114801.2	Down	-4.66504	0.0017104	0.0221133
KLK2	Down	-2.26079	0.00175652	0.022557
OR52R1	Down	-2.35724	0.00176684	0.0226391
AL669831.5	Down	-1.3358	0.00180293	0.0229825
TMEM75	Down	-1.85028	0.00180525	0.022986
CRYBG1	Down	-1.07724	0.0018132	0.0230324
TMEM125	Down	-1.21141	0.00181458	0.0230324
CDK5R1	Down	-1.36557	0.00187787	0.0236034
DNAJB7	Down	-1.36897	0.00189275	0.0236978
HAUS1P2	Down	-2.81003	0.00190574	0.0238075
PKD1L3	Down	-2.05935	0.00190892	0.0238207
HMMR	Down	-2.35778	0.00191261	0.0238535
ADPRM	Down	-1.29995	0.00192991	0.0240015
ZNF887P	Down	-2.52598	0.00193243	0.0240015
ZNF850	Down	-1.13432	0.00196409	0.0242669
GNL3	Down	-1.16436	0.00199487	0.0245394
ZNF572	Down	-1.14248	0.00199904	0.0245639
RELN	Down	-1.59821	0.00200484	0.0246082
SLC39A10	Down	-1.47002	0.00202756	0.0248194
PHF8	Down	-1.29648	0.00203397	0.0248506
RLN2	Down	-2.82187	0.00203663	0.0248628
C1orf146	Down	-1.68572	0.00206779	0.0251613
SUV39H2	Down	-1.04155	0.00208399	0.0252851
MIR1284	Down	-1.4041	0.00208471	0.0252851
CYB5A	Down	-1.15256	0.00209422	0.0253425
BOLA3	Down	-1.23907	0.00210642	0.0254524
NF1P1	Down	-4.53836	0.00211143	0.025487
SLC35F2	Down	-1.47939	0.00212146	0.0255619
SEPT14P21	Down	-3.11666	0.00213371	0.0256307
SLC16A8	Down	-1.72708	0.00214639	0.0257348
ERVH48-1	Down	-1.77405	0.00215519	0.0258199
AP005119.2	Down	-2.72676	0.00216034	0.025837
MPP6	Down	-1.24526	0.00216122	0.025837
AC139769.1	Down	-1.24066	0.00216488	0.0258533
TESMIN	Down	-1.36709	0.00221773	0.0262752
GLYATL1B	Down	-2.06392	0.00222071	0.0262967
CCNB3	Down	-1.65027	0.00223825	0.0264487
AC064874.1	Down	-1.15621	0.00227656	0.0268272
AC006033.1	Down	-2.91341	0.00228013	0.0268312
CTAGE3P	Down	-1.18366	0.00228184	0.0268312
MRPL15P1	Down	-4.09357	0.00228278	0.0268312
ZNF253	Down	-1.0608	0.00229845	0.0269221
NPHS2	Down	-3.61856	0.00230461	0.0269765
MIR563	Down	-1.51156	0.00230827	0.0269842
DNAH14	Down	-1.10128	0.00230943	0.0269842
AL353743.1	Down	-1.05278	0.00234429	0.0272876
THTPA	Down	-1.00497	0.00234441	0.0272876
C9orf131	Down	-1.10608	0.00236158	0.0274448
TEX48	Down	-1.92038	0.00239986	0.0278179
ZNF697	Down	-1.57441	0.00242984	0.0280444
MYRIP	Down	-1.11967	0.00244569	0.0281749
SLC45A3	Down	-2.428	0.00244823	0.0281753
GAPDHP66	Down	-3.64328	0.00249757	0.028626
ST8SIA5	Down	-2.46682	0.00252429	0.0288881
PFKFB1	Down	-1.695	0.00255204	0.0291315
ECT2L	Down	-1.21973	0.00256358	0.0292041
COX7A2	Down	-1.06586	0.0025887	0.029429
PASK	Down	-1.00021	0.00262821	0.0296402
OR7E100P	Down	-1.6099	0.00263384	0.0296455
GABRB3	Down	-1.81446	0.00263512	0.0296455
NF1P9	Down	-4.05305	0.0026528	0.0297753
DNAJC19	Down	-1.12702	0.00266715	0.0298719
AC011447.3	Down	-2.14318	0.00269219	0.0301051
E2F5	Down	-1.29128	0.00269877	0.0301488
AC135977.1	Down	-1.84866	0.00270708	0.0302266
ADRB1	Down	-1.36678	0.00270859	0.0302285
ERVK13-1	Down	-1.11614	0.0027543	0.0306473
HRNR	Down	-1.2686	0.00276078	0.0307043
NWD1	Down	-1.21243	0.00277935	0.0308631
NANS	Down	-1.07589	0.00278345	0.0308631
TCERG1L	Down	-1.81691	0.00279015	0.0308631
SEC61G	Down	-1.00941	0.00279814	0.0309181
RPSAP76	Down	-3.77917	0.00281984	0.0310419
MEMO1P1	Down	-1.38736	0.00282872	0.0311214
DNAH7	Down	-1.30922	0.00283376	0.0311464
TPM3P9	Down	-1.55477	0.00283758	0.0311731
AF117829.1	Down	-1.95384	0.0028827	0.0315456
TRGJ1	Down	-2.52801	0.0028984	0.0316712
SLC38A4	Down	-1.69298	0.00290163	0.0316911
PATE2	Down	-2.15994	0.0029266	0.0318865
PCAT1	Down	-1.82959	0.00296178	0.0321298
AL929601.4	Down	-2.57579	0.00298514	0.0322765
DEPDC4	Down	-1.23274	0.00298838	0.0322938
IDH1	Down	-1.14333	0.00299409	0.0323399
MINOS1P2	Down	-4.16222	0.00301755	0.0325089
CFAP53	Down	-1.00613	0.00303503	0.0326724
ORM2	Down	-2.78311	0.00303854	0.0326945
AC096713.1	Down	-1.7509	0.0030499	0.0327743
LINC01881	Down	-1.70077	0.00305633	0.0327918
ZNF702P	Down	-1.43681	0.00306403	0.0328587
NKX3-1	Down	-1.4535	0.00306627	0.032867
AC026333.2	Down	-4.12828	0.00309798	0.0331149
ABAT	Down	-1.51902	0.00312998	0.0334226
C5orf49	Down	-1.56218	0.00314109	0.0334936
BLZF2P	Down	-1.491	0.00314496	0.0335189
TPO	Down	-1.96622	0.00316877	0.0336611
MRPL15	Down	-1.01975	0.00317162	0.0336754
TBC1D30	Down	-1.20874	0.00317696	0.0336845
MINAR1	Down	-1.23991	0.00319309	0.03376
ATAD2	Down	-1.42536	0.00319526	0.0337671
AL512624.2	Down	-3.6762	0.00320981	0.0338731
HSF2BP	Down	-1.28218	0.00322588	0.0340108
ICA1	Down	-1.04323	0.00324543	0.034105
SEC14L2	Down	-1.03856	0.00326411	0.0342711
STEAP1	Down	-1.70005	0.00326732	0.0342871
RPEL1	Down	-2.23971	0.00335269	0.0350033
HIGD1C	Down	-1.35511	0.00336808	0.0351477
FADS2	Down	-2.11696	0.00337223	0.0351747
AC004066.1	Down	-3.33822	0.00337807	0.0351867
NPY4R	Down	-2.3597	0.00342514	0.0354982
SNORD115-33	Down	-4.69468	0.00342571	0.0354982
AC098617.1	Down	-3.07086	0.00345765	0.0357179
NTNG2	Down	-2.0999	0.00349451	0.0359995
TOX4P1	Down	-1.92902	0.00351619	0.0361236
GGPS1	Down	-1.09886	0.00353297	0.0361855
AC144450.1	Down	-3.64945	0.00353449	0.0361855
CDK1	Down	-1.95414	0.00353508	0.0361855
[truncated: 96 more rows]
