# Supplementary material for: Immune signature driven by ADT-induced immune microenvironment remodeling in prostate cancer is correlated with recurrence-free survival and immune infiltration
Source: Cell Death Dis. 2020 Sep 19;11(9):779. doi: 10.1038/s41419-020-02973-1 (PMC7502080; doi:10.1038/s41419-020-02973-1)
Supplement: Supplementary file 9 — Supplementary Table S3 [file 41419_2020_2973_MOESM9_ESM.xlsx]

## Sheet: Sheet1
Supplementary Table S3: List of Fusion genes
HSD17B4--MCTP1
FBXO25--LINC00266-1
FBXO25--AL669831.1
ATXN3--MAML2
BPTF--PRKCA
FER--SLC36A1
SLC7A5--SMG1
RN7SKP71--RN7SKP48
RN7SKP80--RN7SKP118
FP236383.2--MYH11
ZFHX3--PMFBP1
AC140134.1--OCLNP1
RN7SKP9--RN7SKP48
IMPAD1--HDGFL3
MALT1--DOK6
MARK3--RGS6
RN7SKP80--RN7SKP48
SDHA--AC091849.2
ATXN8OS--RPL14P1
NPFFR2--SLC4A4
SORL1--CD3G
C8orf34--PREX2
BMPR1B--GRID2
TTC6--MIPOL1
ANKIB1--AKAP9
SRP9--DNAH14
ANKRD27--PRKCH
CPD--AC023389.1
H6PD--NEFH
LIN54--COQ2
LLGL2--AC005000.1
CDK14--RUNDC3B
PHF2--WNK2
USP34--IGKV1OR2-118
ZNF345--AC020907.2
ZNF345--FXYD1
NUDCD3--PKD1L1
AC145138.1--OCLNP1
GTF2IP11--GTF2I
FP236383.2--NDE1
EFL1P1--AC243562.2
PMS2P9--CCDC146
AHNAK--MALAT1
TTC21B--SCN9A
RSF1--INTS4
LLGL2--SUMO2
MTFR1L--ASAP2
BCL2L11--ACOXL
WDR70--SPEF2
P3H2--OSTN
SHANK3--MOV10L1
ABCF2--COG5
AC021097.2--COG5
ANKRD40--LUC7L3
BMPR1B--PDLIM5
C2CD3--P4HA3
USP34--IGKV1OR1-1
AC007952.4--MALAT1
MALAT1--SNORA73A
