# Supplementary material for: Immune signature driven by ADT-induced immune microenvironment remodeling in prostate cancer is correlated with recurrence-free survival and immune infiltration
Source: Cell Death Dis. 2020 Sep 19;11(9):779. doi: 10.1038/s41419-020-02973-1 (PMC7502080; doi:10.1038/s41419-020-02973-1)
Supplement: Supplementary file 10 — Supplementary Table S4 [file 41419_2020_2973_MOESM10_ESM.xlsx]

## Sheet: Paracancerous tissues
Supplement Table S4: The enriched Go functions and KEGG pathways of the Differentially expressed genes in PCa and paracancerous tissues response to ADT.
Paracancerous tissues
Enriched Go functions									Enriched KEGG pathways
ID	Description	GeneRatio	BgRatio	pvalue	p.adjust	qvalue	geneID	Count	ID	Description	setSize	enrichmentScore	NES	pvalue	p.adjust
GO:0030239	myofibril assembly	25/698	67/18493	6.49e-19	2.23e-15	1.89e-15	EDN1/KRT19/TNNT2/MYOM2/CASQ1/ANKRD1/MYLK3/MYOZ1/MYH3/LMOD3/TTN/KLHL41/MYBPC2/TCAP/MYOM3/LMOD2/ACTN2/NEB/MYBPC1/CSRP3/TNNT1/MYPN/NRAP/ACTA1/MYL2	25	hsa04740	Olfactory transduction	299	-0.493518	-1.93801	0.00014339	0.0017476
GO:0030049	muscle filament sliding	18/698	39/18493	5.78e-16	6.61e-13	5.63e-13	TNNT2/MYH3/MYL3/TNNC2/TTN/MYBPC2/TCAP/ACTN2/NEB/MYBPC1/TNNI1/TNNC1/MYH7/TNNT1/MYLK2/ACTA1/MYL2/MYH2	18	hsa04260	Cardiac muscle contraction	81	-0.597905	-2.00435	0.000165673	0.0017476
GO:0033275	actin-myosin filament sliding	18/698	39/18493	5.78e-16	6.61e-13	5.63e-13	TNNT2/MYH3/MYL3/TNNC2/TTN/MYBPC2/TCAP/ACTN2/NEB/MYBPC1/TNNI1/TNNC1/MYH7/TNNT1/MYLK2/ACTA1/MYL2/MYH2	18	hsa05143	African trypanosomiasis	35	0.664326	2.01616	0.000235128	0.0017476
GO:0045214	sarcomere organization	18/698	46/18493	2.04e-14	1.75e-11	1.49e-11	EDN1/KRT19/TNNT2/MYOM2/CASQ1/ANKRD1/MYLK3/MYH3/TTN/KLHL41/MYBPC2/TCAP/MYOM3/LMOD2/ACTN2/MYBPC1/TNNT1/MYPN	18	hsa05330	Allograft rejection	35	0.738149	2.24021	0.000235128	0.0017476
GO:0048747	muscle fiber development	16/698	61/18493	5.95e-10	4.08e-07	3.47e-07	RIPOR2/MYOM2/STAC3/RYR1/LMOD3/TTN/KLHL41/MYBPC2/TCAP/MYOM3/MYOG/MYBPC1/MYO18B/MYF5/ACTA1/MYL2	16	hsa05332	Graft-versus-host disease	37	0.689222	2.11264	0.000235738	0.0017476
GO:0055003	cardiac myofibril assembly	11/698	26/18493	9.43e-10	5.39e-07	4.59e-07	MYOM2/MYLK3/TTN/MYBPC2/TCAP/MYOM3/NEB/MYBPC1/CSRP3/NRAP/MYL2	11	hsa04940	Type I diabetes mellitus	40	0.7156	2.23207	0.000237586	0.0017476
GO:0051591	response to cAMP	19/698	98/18493	3.78e-09	1.85e-06	1.58e-06	AREG/FOSB/FOS/DUSP1/JUNB/FOSL1/STC1/JUN/THBD/MMP19/PER1/JUND/AHR/CFTR/DUOX2/ZFP36L1/SDC1/PLA2G5/SLC26A3	19	hsa04672	Intestinal immune network for IgA production	45	0.675175	2.16048	0.000239006	0.0017476
GO:0030240	skeletal muscle thin filament assembly	8/698	14/18493	9.72e-09	3.81e-06	3.24e-06	MYOM2/LMOD3/TTN/MYBPC2/TCAP/MYOM3/MYBPC1/ACTA1	8	hsa05144	Malaria	47	0.729562	2.35574	0.000240385	0.0017476
GO:0055006	cardiac cell development	18/698	93/18493	9.99e-09	3.81e-06	3.24e-06	EDN1/LMNA/SPRY1/FHL2/MIR23B/MYOM2/MYLK3/TTN/MYBPC2/TCAP/MYOM3/ACTN2/NEB/MYBPC1/CSRP3/MYO18B/NRAP/MYL2	18	hsa05134	Legionellosis	55	0.613612	2.03391	0.000244738	0.0017476
GO:0055013	cardiac muscle cell development	17/698	87/18493	2.21e-08	7.58e-06	6.45e-06	EDN1/LMNA/FHL2/MIR23B/MYOM2/MYLK3/TTN/MYBPC2/TCAP/MYOM3/ACTN2/NEB/MYBPC1/CSRP3/MYO18B/NRAP/MYL2	17	hsa05321	Inflammatory bowel disease (IBD)	63	0.641483	2.18825	0.000244918	0.0017476
GO:0048644	muscle organ morphogenesis	17/698	88/18493	2.64e-08	8.24e-06	7.01e-06	LIF/TNNT2/MYOM2/ANKRD1/MYL3/TTN/MYBPC2/TCAP/MYOM3/MYBPC1/TNNI1/TNNC1/MYH7/MYLK2/MYF5/MYL2/XIRP2	17	hsa04612	Antigen processing and presentation	68	0.630129	2.18344	0.00024728	0.0017476
GO:0055008	cardiac muscle tissue morphogenesis	15/698	69/18493	3.3e-08	9.42e-06	8.02e-06	TNNT2/MYOM2/ANKRD1/MYL3/TTN/MYBPC2/TCAP/MYOM3/MYBPC1/TNNI1/TNNC1/MYH7/MYLK2/MYL2/XIRP2	15	hsa04917	Prolactin signaling pathway	69	0.51642	1.79202	0.000248385	0.0017476
GO:0014866	skeletal myofibril assembly	8/698	16/18493	3.89e-08	1.03e-05	8.74e-06	MYOM2/LMOD3/TTN/MYBPC2/TCAP/MYOM3/MYBPC1/ACTA1	8	hsa05120	Epithelial cell signaling in Helicobacter pylori infection	69	0.568965	1.97436	0.000248385	0.0017476
GO:0060415	muscle tissue morphogenesis	16/698	82/18493	5.85e-08	1.43e-05	1.22e-05	TNNT2/MYOM2/ANKRD1/MYL3/TTN/MYBPC2/TCAP/MYOM3/MYBPC1/TNNI1/TNNC1/MYH7/MYLK2/MYF5/MYL2/XIRP2	16	hsa04662	B cell receptor signaling pathway	79	0.612065	2.17578	0.000250376	0.0017476
GO:0035994	response to muscle stretch	8/698	19/18493	2.07e-07	4.73e-05	4.02e-05	FOS/JUN/EDN1/NFKBIA/ANKRD1/TTN/TCAP/CSRP3	8	hsa05132	Salmonella infection	79	0.564843	2.00791	0.000250376	0.0017476
GO:0003009	skeletal muscle contraction	11/698	41/18493	2.3e-07	4.93e-05	4.19e-05	ATP2A1/TNNT2/CASQ1/STAC3/MYH3/TNNC2/MB/TCAP/TNNC1/MYH7/TNNT1	11	hsa04610	Complement and coagulation cascades	77	0.555519	1.96474	0.000251446	0.0017476
GO:1990868	response to chemokine	16/698	95/18493	4.9e-07	9.34e-05	7.94e-05	CCL18/DUSP1/CXCR1/CXCL8/CXCR4/CCL3/CXCL2/CCL4/CCL20/CCR4/CCL22/EDN1/CCL5/CCR7/RIPOR2/CX3CR1	16	hsa05133	Pertussis	74	0.591639	2.07705	0.000251446	0.0017476
GO:1990869	cellular response to chemokine	16/698	95/18493	4.9e-07	9.34e-05	7.94e-05	CCL18/DUSP1/CXCR1/CXCL8/CXCR4/CCL3/CXCL2/CCL4/CCL20/CCR4/CCL22/EDN1/CCL5/CCR7/RIPOR2/CX3CR1	16	hsa05140	Leishmaniasis	73	0.641973	2.24831	0.000251953	0.0017476
GO:0030241	skeletal muscle myosin thick filament assembly	6/698	11/18493	1.11e-06	0.000190665	0.000162198	MYOM2/TTN/MYBPC2/TCAP/MYOM3/MYBPC1	6	hsa05210	Colorectal cancer	86	0.531194	1.9144	0.000255167	0.0017476
GO:0071688	striated muscle myosin thick filament assembly	6/698	11/18493	1.11e-06	0.000190665	0.000162198	MYOM2/TTN/MYBPC2/TCAP/MYOM3/MYBPC1	6	hsa05150	Staphylococcus aureus infection	85	0.598306	2.15268	0.000255428	0.0017476
GO:0048739	cardiac muscle fiber development	7/698	17/18493	1.48e-06	0.000241647	0.000205568	MYOM2/TTN/MYBPC2/TCAP/MYOM3/MYBPC1/MYO18B	7	hsa05323	Rheumatoid arthritis	88	0.759083	2.74271	0.000257136	0.0017476
GO:0031034	myosin filament assembly	6/698	12/18493	2.15e-06	0.000324597	0.000276134	MYOM2/TTN/MYBPC2/TCAP/MYOM3/MYBPC1	6	hsa04658	Th1 and Th2 cell differentiation	90	0.616685	2.23855	0.000257334	0.0017476
GO:0035914	skeletal muscle cell differentiation	13/698	71/18493	2.18e-06	0.000324597	0.000276134	FOS/EGR1/ATF3/EGR2/MAFF/BTG2/KLF5/ANKRD1/KLHL41/MYOG/ANKRD2/MYLK2/MYF5	13	hsa04657	IL-17 signaling pathway	91	0.725348	2.63355	0.000258933	0.0017476
GO:0002690	positive regulation of leukocyte chemotaxis	14/698	84/18493	2.87e-06	0.000410732	0.000349409	IL6/SERPINE1/CXCL8/CCL3/EDN2/CCL4/C5AR1/EDN1/THBS1/CCL5/CXCL17/CCR7/CD74/RIPOR2	14	hsa04625	C-type lectin receptor signaling pathway	103	0.637336	2.36519	0.000259538	0.0017476
GO:0050879	multicellular organismal movement	11/698	53/18493	3.67e-06	0.000484289	0.000411983	ATP2A1/TNNT2/CASQ1/STAC3/MYH3/TNNC2/MB/TCAP/TNNC1/MYH7/TNNT1	11	hsa04640	Hematopoietic cell lineage	93	0.571864	2.08234	0.000259538	0.0017476
GO:0050881	musculoskeletal movement	11/698	53/18493	3.67e-06	0.000484289	0.000411983	ATP2A1/TNNT2/CASQ1/STAC3/MYH3/TNNC2/MB/TCAP/TNNC1/MYH7/TNNT1	11	hsa04660	T cell receptor signaling pathway	103	0.546905	2.0296	0.000259538	0.0017476
GO:0031033	myosin filament organization	6/698	13/18493	3.87e-06	0.000491575	0.000418182	MYOM2/TTN/MYBPC2/TCAP/MYOM3/MYBPC1	6	hsa04061	Viral protein interaction with cytokine and cytokine receptor	95	0.692884	2.53296	0.000259875	0.0017476
GO:0035710	CD4-positive, alpha-beta T cell activation	14/698	87/18493	4.41e-06	0.000521839	0.000443927	IL6/PLA2G2D/BCL3/CD83/SLAMF6/NFKBIZ/BATF/CD55/GPR183/CD86/BCL6/RUNX1/TBX21/ARG2	14	hsa05222	Small cell lung cancer	92	0.50858	1.8486	0.000260349	0.0017476
GO:0070098	chemokine-mediated signaling pathway	14/698	87/18493	4.41e-06	0.000521839	0.000443927	CCL18/CXCR1/CXCL8/CXCR4/CCL3/CXCL2/CCL4/CCL20/CCR4/CCL22/EDN1/CCL5/CCR7/CX3CR1	14	hsa04659	Th17 cell differentiation	105	0.583337	2.17134	0.000260485	0.0017476
GO:0042092	type 2 immune response	9/698	36/18493	5.56e-06	0.000636064	0.000541098	IL6/BCL3/BATF/CD86/CD74/BCL6/TBX21/ARG2/IL31RA	9	hsa04064	NF-kappa B signaling pathway	99	0.582886	2.14751	0.000260688	0.0017476
GO:0042035	regulation of cytokine biosynthetic process	14/698	94/18493	1.11e-05	0.00123303	0.00104894	EGR1/IL6/ZFP36/TNFRSF13C/BCL3/KLF4/THBS1/CEBPB/ERRFI1/IL1B/CD86/RNF128/CD3E/CX3CR1	14	hsa04620	Toll-like receptor signaling pathway	97	0.528329	1.93758	0.00026096	0.0017476
GO:0048741	skeletal muscle fiber development	8/698	31/18493	1.44e-05	0.00154724	0.00131624	RIPOR2/STAC3/RYR1/LMOD3/KLHL41/MYOG/MYF5/ACTA1	8	hsa04933	AGE-RAGE signaling pathway in diabetic complications	100	0.566654	2.0898	0.000261165	0.0017476
GO:1904035	regulation of epithelial cell apoptotic process	13/698	85/18493	1.7e-05	0.00177077	0.00150639	IL6/SERPINE1/ZFP36/SERPINB13/THBS1/TNFAIP3/ICAM1/ANGPTL4/ZFP36L1/RGCC/MIR30E/MIR126/TERT	13	hsa05142	Chagas disease (American trypanosomiasis)	100	0.624447	2.30294	0.000261165	0.0017476
GO:0048661	positive regulation of smooth muscle cell proliferation	14/698	98/18493	1.82e-05	0.00183158	0.00155812	NR4A3/IL6/PTGS2/HBEGF/JUN/ADAMTS1/EDN1/THBS1/CCL5/NOX1/ID2/NAMPT/MIR27B/TERT	14	hsa05146	Amoebiasis	100	0.5853	2.15857	0.000261165	0.0017476
GO:0043367	CD4-positive, alpha-beta T cell differentiation	12/698	74/18493	1.95e-05	0.00189217	0.00160967	IL6/PLA2G2D/BCL3/CD83/SLAMF6/NFKBIZ/BATF/GPR183/CD86/BCL6/RUNX1/TBX21	12	hsa04668	TNF signaling pathway	112	0.657018	2.46624	0.000265534	0.0017476
GO:0002763	positive regulation of myeloid leukocyte differentiation	10/698	52/18493	2.07e-05	0.00189217	0.00160967	FOS/IL20/TRIB1/LIF/JUN/KLF10/ID2/CD74/RUNX1/ZFP36L1	10	hsa05145	Toxoplasmosis	110	0.629813	2.36005	0.000265745	0.0017476
GO:0038066	p38MAPK cascade	10/698	52/18493	2.07e-05	0.00189217	0.00160967	DUSP1/ZFP36/GADD45B/PER1/IL1B/NCF1/ZFP36L1/GADD45A/DUSP10/OPRK1	10	hsa05135	Yersinia infection	121	0.515487	1.95552	0.000270636	0.0017476
GO:0046686	response to cadmium ion	11/698	63/18493	2.1e-05	0.00189217	0.00160967	FOS/MT1H/MT1A/JUN/MT1X/NCF1/KIT/MT1F/MT1G/SORD/TERT	11	hsa05322	Systemic lupus erythematosus	121	0.540767	2.05141	0.000270636	0.0017476
GO:0071622	regulation of granulocyte chemotaxis	9/698	42/18493	2.15e-05	0.00189217	0.00160967	CXCL8/C5AR1/EDN1/THBS1/CCL5/CXCL17/CCR7/CD74/RIPOR2	9	hsa05418	Fluid shear stress and atherosclerosis	135	0.526886	2.03251	0.000273149	0.0017476
GO:0031649	heat generation	6/698	17/18493	2.45e-05	0.00205457	0.00174782	PTGS2/IL1B/ARRDC3/ABAT/ADRB2/ADRB1	6	hsa04380	Osteoclast differentiation	126	0.664327	2.53302	0.000273373	0.0017476
GO:0032651	regulation of interleukin-1 beta production	11/698	64/18493	2.46e-05	0.00205457	0.00174782	EGR1/CCL3/AIM2/ERRFI1/TNFAIP3/MEFV/CCR7/CX3CR1/ARG2/ORM2/ORM1	11	hsa05162	Measles	134	0.527961	2.03289	0.000273748	0.0017476
GO:0032652	regulation of interleukin-1 production	12/698	77/18493	2.95e-05	0.00239737	0.00203944	EGR1/CCL3/IL1R2/AIM2/ERRFI1/TNFAIP3/MEFV/CCR7/CX3CR1/ARG2/ORM2/ORM1	12	hsa04210	Apoptosis	133	0.521677	2.00507	0.000274876	0.0017476
GO:0014904	myotube cell development	8/698	34/18493	3.01e-05	0.00239737	0.00203944	RIPOR2/STAC3/RYR1/LMOD3/KLHL41/MYOG/MYF5/ACTA1	8	hsa04514	Cell adhesion molecules (CAMs)	140	0.489924	1.89729	0.000275179	0.0017476
GO:0042100	B cell proliferation	13/698	91/18493	3.59e-05	0.00273844	0.00232959	CR2/TNFRSF13C/IL7R/CTLA4/CD79A/MS4A1/TNFRSF21/AHR/GPR183/CD74/BCL6/TFRC/CD38	13	hsa04145	Phagosome	146	0.550141	2.14031	0.000276702	0.0017476
GO:0045639	positive regulation of myeloid cell differentiation	13/698	91/18493	3.59e-05	0.00273844	0.00232959	FOS/IL20/TRIB1/HSPA1B/HSPA1A/LIF/JUN/KLF10/ID2/CD74/RUNX1/ZFP36L1/ETS1	13	hsa05161	Hepatitis B	158	0.42943	1.68813	0.000283206	0.0017476
GO:0043501	skeletal muscle adaptation	7/698	27/18493	4.86e-05	0.00360675	0.00306826	CAMK2B/MYOG/TNNI1/TNNC1/MYH7/TNNT1/ACTA1	7	hsa04630	JAK-STAT signaling pathway	156	0.486834	1.91047	0.000283286	0.0017476
GO:0045682	regulation of epidermis development	12/698	81/18493	4.94e-05	0.00360675	0.00306826	IL20/KRT36/ZFP36/SERPINB13/MAFF/ERRFI1/HPSE/VDR/HES1/RUNX1/ZFP36L1/TMEM79	12	hsa05164	Influenza A	164	0.471039	1.86034	0.000286451	0.0017476
GO:0014888	striated muscle adaptation	10/698	58/18493	5.57e-05	0.003899	0.00331687	ERRFI1/LMNA/CAMK2B/TCAP/MYOG/TNNI1/TNNC1/MYH7/TNNT1/ACTA1	10	hsa04621	NOD-like receptor signaling pathway	168	0.482421	1.91026	0.000288018	0.0017476
GO:0045604	regulation of epidermal cell differentiation	10/698	58/18493	5.57e-05	0.003899	0.00331687	IL20/KRT36/ZFP36/SERPINB13/MAFF/ERRFI1/VDR/HES1/RUNX1/ZFP36L1	10	hsa05152	Tuberculosis	170	0.520348	2.06301	0.000288684	0.0017476
GO:0071276	cellular response to cadmium ion	8/698	37/18493	5.78e-05	0.00396664	0.00337441	FOS/MT1H/MT1A/JUN/MT1X/NCF1/MT1F/MT1G	8	hsa04062	Chemokine signaling pathway	184	0.546615	2.19065	0.000291545	0.0017476
GO:0071674	mononuclear cell migration	12/698	85/18493	8.01e-05	0.00538918	0.00458457	CCL18/DUSP1/IL6/SERPINE1/CCL3/CCL4/CCL20/C5AR1/CCL22/THBS1/CCL5/CXCL17	12	hsa05202	Transcriptional misregulation in cancer	180	0.412472	1.64628	0.000291715	0.0017476
GO:0045616	regulation of keratinocyte differentiation	8/698	39/18493	8.62e-05	0.00552242	0.00469792	IL20/KRT36/ZFP36/SERPINB13/ERRFI1/VDR/RUNX1/ZFP36L1	8	hsa05167	Kaposi sarcoma-associated herpesvirus infection	181	0.496127	1.98143	0.000292826	0.0017476
GO:0032611	interleukin-1 beta production	11/698	73/18493	8.64e-05	0.00552242	0.00469792	EGR1/CCL3/AIM2/ERRFI1/TNFAIP3/MEFV/CCR7/CX3CR1/ARG2/ORM2/ORM1	11	hsa05169	Epstein-Barr virus infection	195	0.53914	2.17399	0.000295421	0.0017476
GO:0006968	cellular defense response	10/698	61/18493	8.69e-05	0.00552242	0.00469792	FOSL1/C5AR1/TRAT1/ITK/CD19/FCMR/SH2D1A/LSP1/NCF1/CX3CR1	10	hsa05203	Viral carcinogenesis	197	0.409914	1.65399	0.000296296	0.0017476
GO:0032623	interleukin-2 production	10/698	62/18493	0.000100204	0.00617736	0.00525507	ZFP36/SLC11A1/CD83/IL1B/TNFAIP3/CD86/CD3E/PDE4B/RUNX1/TBX21	10	hsa05163	Human cytomegalovirus infection	219	0.429132	1.75079	0.000304785	0.0017476
GO:0032612	interleukin-1 production	12/698	87/18493	0.000100855	0.00617736	0.00525507	EGR1/CCL3/IL1R2/AIM2/ERRFI1/TNFAIP3/MEFV/CCR7/CX3CR1/ARG2/ORM2/ORM1	12	hsa05166	Human T-cell leukemia virus 1 infection	217	0.516839	2.10311	0.000304878	0.0017476
GO:0002548	monocyte chemotaxis	10/698	64/18493	0.000131914	0.00793799	0.00675283	CCL18/DUSP1/IL6/SERPINE1/CCL3/CCL4/CCL20/CCL22/CCL5/CXCL17	10	hsa04060	Cytokine-cytokine receptor interaction	277	0.534318	2.23662	0.000318674	0.00176818
GO:0032663	regulation of interleukin-2 production	9/698	53/18493	0.000147634	0.00858278	0.00730135	ZFP36/CD83/IL1B/TNFAIP3/CD86/CD3E/PDE4B/RUNX1/TBX21	9	hsa04010	MAPK signaling pathway	289	0.384478	1.61647	0.000324992	0.00176818
GO:0045661	regulation of myoblast differentiation	9/698	53/18493	0.000147634	0.00858278	0.00730135	SOX9/IGFBP3/BTG1/ZFP36L1/RIPOR2/KLHL41/MYOG/ANKRD2/MYF5	9	hsa05414	Dilated cardiomyopathy (DCM)	95	-0.504736	-1.73498	0.000324992	0.00176818
GO:0010574	regulation of vascular endothelial growth factor production	7/698	32/18493	0.000156183	0.00886439	0.00754092	IL6/PTGS2/C5AR1/IL1B/NOX1/HPSE/CXCL17	7	hsa04151	PI3K-Akt signaling pathway	338	0.41089	1.75401	0.00034118	0.00182532
GO:0090023	positive regulation of neutrophil chemotaxis	6/698	23/18493	0.000164709	0.00886439	0.00754092	CXCL8/C5AR1/EDN1/CCR7/CD74/RIPOR2	6	hsa05206	MicroRNAs in cancer	226	-0.397844	-1.52093	0.000442478	0.00232845
GO:0002467	germinal center formation	5/698	15/18493	0.0001654	0.00886439	0.00754092	TNFRSF13C/BCL3/TNFAIP3/KLHL6/BCL6	5	hsa05020	Prion diseases	34	0.641051	1.93138	0.000472367	0.00242862
GO:0010273	detoxification of copper ion	5/698	15/18493	0.0001654	0.00886439	0.00754092	MT1H/MT1A/MT1X/MT1F/MT1G	5	hsa05219	Bladder cancer	41	0.582912	1.82789	0.000476644	0.00242862
GO:1990169	stress response to copper ion	5/698	15/18493	0.0001654	0.00886439	0.00754092	MT1H/MT1A/MT1X/MT1F/MT1G	5	hsa05235	PD-L1 expression and PD-1 checkpoint pathway in cancer	87	0.502221	1.81023	0.000514801	0.00258205
GO:0002292	T cell differentiation involved in immune response	10/698	66/18493	0.000171701	0.0090605	0.00770776	IL6/CLEC4E/BCL3/SLAMF6/NFKBIZ/BATF/GPR183/CD86/BCL6/TBX21	10	hsa04928	Parathyroid hormone synthesis, secretion and action	106	0.495481	1.84568	0.000523697	0.00258626
GO:0046688	response to copper ion	8/698	43/18493	0.000177857	0.00924318	0.00786316	MT1H/MT1A/MT1X/ICAM1/MT1F/MT1G/SORD/AOC1	8	hsa04144	Endocytosis	242	0.361965	1.49117	0.000630915	0.00306854
GO:0061614	pri-miRNA transcription by RNA polymerase II	8/698	44/18493	0.000210276	0.0105707	0.00899251	FOS/FOSL1/JUN/KLF4/SOX9/KLF5/ETS1/TERT	8	hsa05310	Asthma	27	0.677222	1.93793	0.00069735	0.00334104
GO:0001516	prostaglandin biosynthetic process	6/698	24/18493	0.000212648	0.0105707	0.00899251	EDN2/PTGS2/EDN1/PTGES/CD74/PLA2G4F	6	hsa04115	p53 signaling pathway	72	0.49848	1.74182	0.00075339	0.00351461
GO:0046457	prostanoid biosynthetic process	6/698	24/18493	0.000212648	0.0105707	0.00899251	EDN2/PTGS2/EDN1/PTGES/CD74/PLA2G4F	6	hsa05220	Chronic myeloid leukemia	76	0.487763	1.72236	0.000755477	0.00351461
GO:0014733	regulation of skeletal muscle adaptation	5/698	16/18493	0.000233134	0.0108359	0.00921807	CAMK2B/TNNI1/TNNC1/MYH7/TNNT1	5	hsa04650	Natural killer cell mediated cytotoxicity	120	0.454184	1.72011	0.000809935	0.00366137
GO:0035970	peptidyl-threonine dephosphorylation	5/698	16/18493	0.000233134	0.0108359	0.00921807	DUSP1/DUSP5/DUSP4/DUSP10/PPM1E	5	hsa04142	Lysosome	122	0.45199	1.71621	0.000816104	0.00366137
GO:0061687	detoxification of inorganic compound	5/698	16/18493	0.000233134	0.0108359	0.00921807	MT1H/MT1A/MT1X/MT1F/MT1G	5	hsa04915	Estrogen signaling pathway	134	0.434885	1.67451	0.000821243	0.00366137
GO:0010573	vascular endothelial growth factor production	7/698	34/18493	0.000233777	0.0108359	0.00921807	IL6/PTGS2/C5AR1/IL1B/NOX1/HPSE/CXCL17	7	hsa05320	Autoimmune thyroid disease	47	0.556111	1.79567	0.000961538	0.0041736
GO:2000352	negative regulation of endothelial cell apoptotic process	7/698	34/18493	0.000233777	0.0108359	0.00921807	SERPINE1/TNFAIP3/ICAM1/ANGPTL4/MIR30E/MIR126/TERT	7	hsa05416	Viral myocarditis	57	0.519263	1.73695	0.000980873	0.0041736
GO:1904036	negative regulation of epithelial cell apoptotic process	8/698	45/18493	0.000247385	0.0113138	0.00962459	SERPINE1/SERPINB13/TNFAIP3/ICAM1/ANGPTL4/MIR30E/MIR126/TERT	8	hsa05131	Shigellosis	66	0.501979	1.72855	0.000988142	0.0041736
GO:0042093	T-helper cell differentiation	9/698	57/18493	0.000262042	0.0118264	0.0100607	IL6/BCL3/SLAMF6/NFKBIZ/BATF/GPR183/CD86/BCL6/TBX21	9	hsa05221	Acute myeloid leukemia	66	0.50836	1.75053	0.000988142	0.0041736
GO:0071624	positive regulation of granulocyte chemotaxis	6/698	25/18493	0.000270932	0.0120688	0.0102669	CXCL8/C5AR1/EDN1/CCR7/CD74/RIPOR2	6	hsa04066	HIF-1 signaling pathway	106	0.456743	1.70138	0.00104739	0.00436641
GO:1900744	regulation of p38MAPK cascade	8/698	46/18493	0.000289687	0.0127388	0.0108369	DUSP1/GADD45B/PER1/IL1B/NCF1/GADD45A/DUSP10/OPRK1	8	hsa04261	Adrenergic signaling in cardiomyocytes	148	-0.434599	-1.5846	0.00108814	0.00447811
GO:2000351	regulation of endothelial cell apoptotic process	9/698	58/18493	0.000299941	0.0130228	0.0110784	SERPINE1/THBS1/TNFAIP3/ICAM1/ANGPTL4/RGCC/MIR30E/MIR126/TERT	9	hsa04218	Cellular senescence	157	0.404779	1.58974	0.00141683	0.005757
GO:0097501	stress response to metal ion	5/698	17/18493	0.00032006	0.0137226	0.0116738	MT1H/MT1A/MT1X/MT1F/MT1G	5	hsa05170	Human immunodeficiency virus 1 infection	207	0.35642	1.44399	0.00151103	0.00606301
GO:0036152	phosphatidylethanolamine acyl-chain remodeling	6/698	26/18493	0.000341059	0.0137288	0.011679	HRASLS2/PLA2G2D/PLA2G4D/PLA2G5/MBOAT2/PLA2G4F	6	hsa05130	Pathogenic Escherichia coli infection	53	0.509002	1.67879	0.00217759	0.00862973
GO:1902624	positive regulation of neutrophil migration	6/698	26/18493	0.000341059	0.0137288	0.011679	CXCL8/C5AR1/EDN1/CCR7/CD74/RIPOR2	6	hsa05224	Breast cancer	143	0.392967	1.52548	0.00304372	0.011915
GO:0002294	CD4-positive, alpha-beta T cell differentiation involved in immune response	9/698	59/18493	0.000342261	0.0137288	0.011679	IL6/BCL3/SLAMF6/NFKBIZ/BATF/GPR183/CD86/BCL6/TBX21	9	hsa04217	Necroptosis	153	0.380092	1.48711	0.00368794	0.014263
GO:0030888	regulation of B cell proliferation	9/698	59/18493	0.000342261	0.0137288	0.011679	TNFRSF13C/CTLA4/TNFRSF21/AHR/GPR183/CD74/BCL6/TFRC/CD38	9	hsa04666	Fc gamma R-mediated phagocytosis	92	0.43289	1.57348	0.00520698	0.0198981
GO:0045445	myoblast differentiation	11/698	85/18493	0.000344064	0.0137288	0.011679	SOX9/IGFBP3/BTG1/ZFP36L1/RIPOR2/SDC1/ANKRD1/KLHL41/MYOG/ANKRD2/MYF5	11	hsa05031	Amphetamine addiction	67	0.454119	1.56884	0.00593619	0.0223026
GO:0002468	dendritic cell antigen processing and presentation	4/698	10/18493	0.000352225	0.0137288	0.011679	SLC11A1/THBS1/CCR7/CD74	4	hsa02010	ABC transporters	45	0.507359	1.62349	0.00597514	0.0223026
GO:0051918	negative regulation of fibrinolysis	4/698	10/18493	0.000352225	0.0137288	0.011679	SERPINE1/THBD/THBS1/PLG	4	hsa04370	VEGF signaling pathway	59	0.45938	1.54736	0.00738552	0.0270202
GO:0070091	glucagon secretion	4/698	10/18493	0.000352225	0.0137288	0.011679	IL6/FAM3D/SYT7/PASK	4	hsa04012	ErbB signaling pathway	85	0.427452	1.53796	0.00740741	0.0270202
GO:0002287	alpha-beta T cell activation involved in immune response	9/698	60/18493	0.00038939	0.014677	0.0124857	IL6/BCL3/SLAMF6/NFKBIZ/BATF/GPR183/CD86/BCL6/TBX21	9	hsa04623	Cytosolic DNA-sensing pathway	58	0.463916	1.55988	0.00757761	0.0273305
GO:0002293	alpha-beta T cell differentiation involved in immune response	9/698	60/18493	0.00038939	0.014677	0.0124857	IL6/BCL3/SLAMF6/NFKBIZ/BATF/GPR183/CD86/BCL6/TBX21	9	hsa04141	Protein processing in endoplasmic reticulum	163	0.36066	1.42469	0.00828335	0.0295439
GO:0010830	regulation of myotube differentiation	9/698	60/18493	0.00038939	0.014677	0.0124857	SIK1/CEACAM5/CD53/RIPOR2/TRIM72/LMOD3/MYOG/ANKRD2/MYF5	9	hsa05410	Hypertrophic cardiomyopathy (HCM)	90	-0.440449	-1.50133	0.00899281	0.0317219
GO:0006809	nitric oxide biosynthetic process	10/698	73/18493	0.000399043	0.0148774	0.0126562	PTGS2/KLF2/KLF4/EDN1/NOS2/IL1B/ICAM1/GCH1/CX3CR1/ARG2	10	hsa03040	Spliceosome	132	0.372445	1.43018	0.00931762	0.0325104
GO:0061756	leukocyte adhesion to vascular endothelial cell	7/698	37/18493	0.000405537	0.0149569	0.0127238	SELE/KLF4/ICAM1/SELL/ETS1/CX3CR1/MIRLET7G	7	hsa04071	Sphingolipid signaling pathway	118	0.380487	1.43855	0.010992	0.03794
GO:0010575	positive regulation of vascular endothelial growth factor production	6/698	27/18493	0.000424628	0.0153313	0.0130423	PTGS2/C5AR1/IL1B/NOX1/HPSE/CXCL17	6	hsa01522	Endocrine resistance	96	0.394647	1.44409	0.0127771	0.0436323
GO:0071280	cellular response to copper ion	6/698	27/18493	0.000424628	0.0153313	0.0130423	MT1H/MT1A/MT1X/MT1F/MT1G/AOC1	6
GO:0050704	regulation of interleukin-1 secretion	8/698	49/18493	0.000453256	0.0161945	0.0137766	CCL3/IL1R2/AIM2/TNFAIP3/CCR7/ARG2/ORM2/ORM1	8
GO:0070373	negative regulation of ERK1 and ERK2 cascade	10/698	75/18493	0.000497609	0.0175959	0.0149688	DUSP1/ATF3/DUSP4/LIF/KLF4/ERRFI1/SPRY1/DUSP10/DUSP26/CHRNA10	10
GO:0002026	regulation of the force of heart contraction	6/698	28/18493	0.000523347	0.018058	0.0153619	EDN2/ADRB1/MYL3/CSRP3/MYH7/MYL2	6
GO:0090022	regulation of neutrophil chemotaxis	6/698	28/18493	0.000523347	0.018058	0.0153619	CXCL8/C5AR1/EDN1/CCR7/CD74/RIPOR2	6
GO:0010454	negative regulation of cell fate commitment	4/698	11/18493	0.000537002	0.018058	0.0153619	DKK1/SOX17/TBX21/SPDEF	4
GO:0014883	transition between fast and slow fiber	4/698	11/18493	0.000537002	0.018058	0.0153619	TNNI1/TNNC1/MYH7/TNNT1	4
GO:0061469	regulation of type B pancreatic cell proliferation	4/698	11/18493	0.000537002	0.018058	0.0153619	NR4A3/NR4A1/ERRFI1/SFRP1	4
GO:0050891	multicellular organismal water homeostasis	9/698	63/18493	0.000563832	0.0186295	0.0158481	SCNN1G/KRT16/CLDN4/CFTR/SCNN1B/CLDN1/CYP4A11/ADCY1/TMEM79	9
GO:0044342	type B pancreatic cell proliferation	5/698	19/18493	0.000564859	0.0186295	0.0158481	NR4A3/NR4A1/ERRFI1/IGFBP3/SFRP1	5
GO:0046209	nitric oxide metabolic process	10/698	77/18493	0.000615551	0.020108	0.0171058	PTGS2/KLF2/KLF4/EDN1/NOS2/IL1B/ICAM1/GCH1/CX3CR1/ARG2	10
GO:0044070	regulation of anion transport	11/698	91/18493	0.000622374	0.0201087	0.0171064	STC1/EDN1/THBS1/CEBPB/IL1B/CFTR/CYP4A11/PER2/ABAT/PRKG2/CCK	11
GO:0072577	endothelial cell apoptotic process	9/698	64/18493	0.00063451	0.0201087	0.0171064	SERPINE1/THBS1/TNFAIP3/ICAM1/ANGPTL4/RGCC/MIR30E/MIR126/TERT	9
GO:0042036	negative regulation of cytokine biosynthetic process	6/698	29/18493	0.000639023	0.0201087	0.0171064	IL6/ZFP36/BCL3/KLF4/ERRFI1/RNF128	6
GO:0050869	negative regulation of B cell activation	6/698	29/18493	0.000639023	0.0201087	0.0171064	CTLA4/TNFAIP3/TNFRSF21/ID2/BCL6/SFRP1	6
GO:0050873	brown fat cell differentiation	7/698	40/18493	0.000665771	0.02076	0.0176605	PTGS2/CEBPB/LRG1/DUSP10/ADRB2/ADRB1/MB	7
GO:0032682	negative regulation of chemokine production	5/698	20/18493	0.000729922	0.0223539	0.0190164	IL6/KLF4/MEFV/EPHA2/ARG2	5
GO:0046697	decidualization	5/698	20/18493	0.000729922	0.0223539	0.0190164	JUNB/STC1/PTGS2/LIF/VDR	5
GO:0006942	regulation of striated muscle contraction	11/698	93/18493	0.000749089	0.0227173	0.0193256	STC1/CTGF/PDE4B/ATP2A1/CASQ1/MIR30E/MYL3/MYBPH/TNNI1/MYH7/MYL2	11
GO:0002828	regulation of type 2 immune response	6/698	30/18493	0.000773559	0.0227173	0.0193256	IL6/CD86/CD74/BCL6/TBX21/ARG2	6
GO:0032743	positive regulation of interleukin-2 production	6/698	30/18493	0.000773559	0.0227173	0.0193256	CD83/IL1B/CD86/CD3E/PDE4B/RUNX1	6
GO:0043922	negative regulation by host of viral transcription	4/698	12/18493	0.00078153	0.0227173	0.0193256	CCL3/CCL4/JUN/CCL5	4
GO:0072540	T-helper 17 cell lineage commitment	4/698	12/18493	0.00078153	0.0227173	0.0193256	IL6/SLAMF6/BATF/TBX21	4
GO:0097201	negative regulation of transcription from RNA polymerase II promoter in response to stress	4/698	12/18493	0.00078153	0.0227173	0.0193256	DNAJB1/HSPA1A/JUN/BAG3	4
GO:2001057	reactive nitrogen species metabolic process	10/698	80/18493	0.000835019	0.0240682	0.0204748	PTGS2/KLF2/KLF4/EDN1/NOS2/IL1B/ICAM1/GCH1/CX3CR1/ARG2	10
GO:0003229	ventricular cardiac muscle tissue development	8/698	54/18493	0.000886222	0.02451	0.0208506	ID2/ADAMTS9/TNNT2/MYL3/TNNI1/TNNC1/MYH7/MYL2	8
GO:0030104	water homeostasis	9/698	67/18493	0.00089111	0.02451	0.0208506	SCNN1G/KRT16/CLDN4/CFTR/SCNN1B/CLDN1/CYP4A11/ADCY1/TMEM79	9
GO:0002367	cytokine production involved in immune response	11/698	95/18493	0.000896514	0.02451	0.0208506	NR4A3/IL6/SLC11A1/IL1B/CD55/CD96/CD74/BCL6/TBX21/KIT/IL31RA	11
GO:0030316	osteoclast differentiation	11/698	95/18493	0.000896514	0.02451	0.0208506	FOS/IL20/JUNB/CCL3/CEBPB/KLF10/GPR183/EPHA2/SNX10/SFRP1/TFRC	11
GO:0032649	regulation of interferon-gamma production	11/698	95/18493	0.000896514	0.02451	0.0208506	SLC11A1/TNFRSF13C/BCL3/SLAMF6/IL1B/CCR7/IL1RL1/CD96/CD3E/PDE4B/IRF8	11
GO:0050706	regulation of interleukin-1 beta secretion	7/698	42/18493	0.000902533	0.02451	0.0208506	CCL3/AIM2/TNFAIP3/CCR7/ARG2/ORM2/ORM1	7
GO:0043620	regulation of DNA-templated transcription in response to stress	10/698	81/18493	0.000921072	0.02451	0.0208506	EGR1/ATF3/DNAJB1/HSPA1A/JUN/TCIM/KLF2/CEBPB/BAG3/ANKRD2	10
GO:0035743	CD4-positive, alpha-beta T cell cytokine production	5/698	21/18493	0.00092851	0.02451	0.0208506	IL6/IL1B/CD55/TBX21/IL31RA	5
GO:0043153	entrainment of circadian clock by photoperiod	5/698	21/18493	0.00092851	0.02451	0.0208506	SIK1/BHLHE40/PER1/ID2/PER2	5
GO:0001893	maternal placenta development	6/698	31/18493	0.000928952	0.02451	0.0208506	JUNB/STC1/PTGS2/LIF/PRDM1/VDR	6
GO:1902622	regulation of neutrophil migration	6/698	31/18493	0.000928952	0.02451	0.0208506	CXCL8/C5AR1/EDN1/CCR7/CD74/RIPOR2	6
GO:0022600	digestive system process	11/698	97/18493	0.00106717	0.0279165	0.0237485	MUC13/SGK1/MUC4/SLC5A1/TFF1/SOX9/VDR/SNX10/CHRM1/NPR3/OPRK1	11
GO:0031650	regulation of heat generation	4/698	13/18493	0.00109532	0.0279165	0.0237485	PTGS2/IL1B/ARRDC3/ABAT	4
GO:0060576	intestinal epithelial cell development	4/698	13/18493	0.00109532	0.0279165	0.0237485	PRDM1/CDKN1A/KLF5/SPDEF	4
GO:0070431	nucleotide-binding oligomerization domain containing 2 signaling pathway	4/698	13/18493	0.00109532	0.0279165	0.0237485	HSPA1B/HSPA1A/TNFAIP3/NFKBIA	4
GO:1903524	positive regulation of blood circulation	9/698	69/18493	0.00110481	0.0279165	0.0237485	EDN2/PTGS2/EDN1/ICAM1/CTGF/GCH1/ADRB1/CD38/OR51E2	9
GO:0048713	regulation of oligodendrocyte differentiation	6/698	32/18493	0.00110728	0.0279165	0.0237485	CXCR4/TNFRSF21/ID2/HES1/DUSP10/SLC45A3	6
GO:0046849	bone remodeling	10/698	83/18493	0.00111503	0.0279165	0.0237485	IL6/PDK4/TNFAIP3/EPHA2/SNX10/SFRP1/TFRC/ADRB2/SYT7/CD38	10
GO:0050701	interleukin-1 secretion	8/698	56/18493	0.00113255	0.0281496	0.0239468	CCL3/IL1R2/AIM2/TNFAIP3/CCR7/ARG2/ORM2/ORM1	8
GO:0045663	positive regulation of myoblast differentiation	5/698	22/18493	0.00116462	0.0287385	0.0244478	IGFBP3/BTG1/RIPOR2/MYOG/MYF5	5
GO:0032309	icosanoid secretion	7/698	44/18493	0.00120107	0.0292175	0.0248553	PLA2G2D/EDN1/NOS2/IL1B/CYP4A11/PLA2G5/PLA2G4F	7
GO:0046850	regulation of bone remodeling	7/698	44/18493	0.00120107	0.0292175	0.0248553	IL6/PDK4/TNFAIP3/SFRP1/TFRC/SYT7/CD38	7
GO:2000514	regulation of CD4-positive, alpha-beta T cell activation	8/698	57/18493	0.00127467	0.0307896	0.0261927	CD83/NFKBIZ/CD55/CD86/BCL6/RUNX1/TBX21/ARG2	8
GO:0033198	response to ATP	6/698	33/18493	0.00131072	0.0312205	0.0265593	PTGS2/P2RX5/IL1B/SELL/P2RY1/KCNJ11	6
GO:0070229	negative regulation of lymphocyte apoptotic process	6/698	33/18493	0.00131072	0.0312205	0.0265593	IL7R/CCL5/CD74/BCL6/TSC22D3/ARG2	6
GO:0002407	dendritic cell chemotaxis	5/698	23/18493	0.00144237	0.033428	0.0284371	CXCR1/CXCR4/CCL5/CCR7/GPR183	5
GO:0010226	response to lithium ion	5/698	23/18493	0.00144237	0.033428	0.0284371	PTGS2/ID2/ADCY1/MYOG/ACTA1	5
GO:0060055	angiogenesis involved in wound healing	5/698	23/18493	0.00144237	0.033428	0.0284371	SERPINE1/TNFAIP3/HPSE/B4GALT1/ETS1	5
GO:0071294	cellular response to zinc ion	5/698	23/18493	0.00144237	0.033428	0.0284371	MT1H/MT1A/MT1X/MT1F/MT1G	5
GO:0010759	positive regulation of macrophage chemotaxis	4/698	14/18493	0.00148794	0.0335765	0.0285634	C5AR1/THBS1/CCL5/CXCL17	4
GO:0045064	T-helper 2 cell differentiation	4/698	14/18493	0.00148794	0.0335765	0.0285634	BCL3/BATF/CD86/BCL6	4
GO:0046851	negative regulation of bone remodeling	4/698	14/18493	0.00148794	0.0335765	0.0285634	IL6/TNFAIP3/SFRP1/CD38	4
GO:0051917	regulation of fibrinolysis	4/698	14/18493	0.00148794	0.0335765	0.0285634	SERPINE1/THBD/THBS1/PLG	4
GO:0030224	monocyte differentiation	6/698	34/18493	0.00154149	0.0343332	0.0292072	MYC/JUN/CD74/ZFP36L1/MT1G/IL31RA	6
GO:1903131	mononuclear cell differentiation	6/698	34/18493	0.00154149	0.0343332	0.0292072	MYC/JUN/CD74/ZFP36L1/MT1G/IL31RA	6
GO:0071715	icosanoid transport	7/698	46/18493	0.00157186	0.0343406	0.0292135	PLA2G2D/EDN1/NOS2/IL1B/CYP4A11/PLA2G5/PLA2G4F	7
GO:1901571	fatty acid derivative transport	7/698	46/18493	0.00157186	0.0343406	0.0292135	PLA2G2D/EDN1/NOS2/IL1B/CYP4A11/PLA2G5/PLA2G4F	7
GO:1905517	macrophage migration	7/698	46/18493	0.00157186	0.0343406	0.0292135	CCL3/EDN2/C5AR1/THBS1/CCL5/CXCL17/CX3CR1	7
GO:1902476	chloride transmembrane transport	10/698	87/18493	0.0016032	0.0348037	0.0296075	CLCA4/SLC26A9/CLCA2/CLDN4/CFTR/SLC1A3/SLC26A5/BEST3/SLC26A3/GABRG3	10
GO:0032897	negative regulation of viral transcription	5/698	24/18493	0.00176599	0.0374578	0.0318653	ZFP36/CCL3/CCL4/JUN/CCL5	5
GO:2000209	regulation of anoikis	5/698	24/18493	0.00176599	0.0374578	0.0318653	SIK1/PDK4/CEACAM5/CEACAM6/MCL1	5
GO:0071385	cellular response to glucocorticoid stimulus	8/698	60/18493	0.00178781	0.0374578	0.0318653	ZFP36/STC1/EDN1/ERRFI1/DDIT4/KLF9/ICAM1/ZFP36L1	8
GO:0006636	unsaturated fatty acid biosynthetic process	7/698	47/18493	0.00178783	0.0374578	0.0318653	EDN2/PTGS2/EDN1/PTGES/CD74/PLA2G4F/ELOVL2	7
GO:0043368	positive T cell selection	6/698	35/18493	0.00180191	0.0374578	0.0318653	IL6/SLAMF6/BATF/CD74/CD3E/TBX21	6
GO:0048246	macrophage chemotaxis	6/698	35/18493	0.00180191	0.0374578	0.0318653	CCL3/EDN2/C5AR1/THBS1/CCL5/CXCL17	6
GO:0051385	response to mineralocorticoid	6/698	35/18493	0.00180191	0.0374578	0.0318653	FOSB/FOS/FOSL1/EDN1/CDKN1A/CTGF	6
GO:0034616	response to laminar fluid shear stress	4/698	15/18493	0.00196886	0.040405	0.0343725	KLF2/KLF4/ETS1/MIR126	4
GO:0032642	regulation of chemokine production	9/698	75/18493	0.0020047	0.040405	0.0343725	EGR1/IL6/KLF4/IL1B/MEFV/IL1RL1/EPHA2/CD74/ARG2	9
GO:0043618	regulation of transcription from RNA polymerase II promoter in response to stress	9/698	75/18493	0.0020047	0.040405	0.0343725	EGR1/ATF3/DNAJB1/HSPA1A/JUN/KLF2/CEBPB/BAG3/ANKRD2	9
GO:0045058	T cell selection	7/698	48/18493	0.00202614	0.040405	0.0343725	IL6/SLAMF6/BATF/CCR7/CD74/CD3E/TBX21	7
GO:0045933	positive regulation of muscle contraction	7/698	48/18493	0.00202614	0.040405	0.0343725	EDN2/PTGS2/EDN1/CTGF/KIT/ABAT/ATP2A1	7
GO:0050702	interleukin-1 beta secretion	7/698	48/18493	0.00202614	0.040405	0.0343725	CCL3/AIM2/TNFAIP3/CCR7/ARG2/ORM2/ORM1	7
GO:1903793	positive regulation of anion transport	7/698	48/18493	0.00202614	0.040405	0.0343725	EDN1/CEBPB/IL1B/CFTR/CYP4A11/ABAT/CCK	7
GO:0006692	prostanoid metabolic process	6/698	36/18493	0.00209434	0.0410019	0.0348802	EDN2/PTGS2/EDN1/PTGES/CD74/PLA2G4F	6
GO:0006693	prostaglandin metabolic process	6/698	36/18493	0.00209434	0.0410019	0.0348802	EDN2/PTGS2/EDN1/PTGES/CD74/PLA2G4F	6
GO:0006882	cellular zinc ion homeostasis	6/698	36/18493	0.00209434	0.0410019	0.0348802	MT1H/MT1A/MT1X/MT1F/MT1G/SLC30A4	6
GO:0009648	photoperiodism	5/698	25/18493	0.00213975	0.0410019	0.0348802	SIK1/BHLHE40/PER1/ID2/PER2	5
GO:0030194	positive regulation of blood coagulation	5/698	25/18493	0.00213975	0.0410019	0.0348802	SERPINE1/THBD/THBS1/HPSE/PLG	5
GO:0034114	regulation of heterotypic cell-cell adhesion	5/698	25/18493	0.00213975	0.0410019	0.0348802	IL1RN/KLF4/CEACAM6/IL1B/GCNT2	5
GO:1900048	positive regulation of hemostasis	5/698	25/18493	0.00213975	0.0410019	0.0348802	SERPINE1/THBD/THBS1/HPSE/PLG	5
GO:0043407	negative regulation of MAP kinase activity	9/698	76/18493	0.00219957	0.0419141	0.0356563	DUSP1/DUSP2/DUSP5/SERPINB3/DUSP4/IL1B/SPRY1/SFRP1/DUSP10	9
GO:0046634	regulation of alpha-beta T cell activation	10/698	91/18493	0.00225177	0.0426717	0.0363008	CD83/NFKBIZ/PRDM1/CD55/CD86/CD3E/BCL6/RUNX1/TBX21/ARG2	10
GO:0046456	icosanoid biosynthetic process	7/698	49/18493	0.00228829	0.0431255	0.0366868	EDN2/PTGS2/EDN1/PTGES/CD74/PLA2G5/PLA2G4F	7
GO:0030193	regulation of blood coagulation	9/698	77/18493	0.00240922	0.0448904	0.0381882	SERPINE1/THBD/PLAUR/EDN1/THBS1/HPSE/ABAT/PLG/SERPINC1	9
GO:1900046	regulation of hemostasis	9/698	77/18493	0.00240922	0.0448904	0.0381882	SERPINE1/THBD/PLAUR/EDN1/THBS1/HPSE/ABAT/PLG/SERPINC1	9
GO:0002369	T cell cytokine production	6/698	37/18493	0.0024212	0.0448904	0.0381882	IL6/SLC11A1/IL1B/CD55/TBX21/IL31RA	6
GO:0032729	positive regulation of interferon-gamma production	8/698	63/18493	0.00245164	0.0452103	0.0384603	SLC11A1/TNFRSF13C/BCL3/SLAMF6/IL1B/CD3E/PDE4B/IRF8	8
GO:0002295	T-helper cell lineage commitment	4/698	16/18493	0.00254743	0.0461166	0.0392313	IL6/SLAMF6/BATF/TBX21	4
GO:0000188	inactivation of MAPK activity	5/698	26/18493	0.00256801	0.0461166	0.0392313	DUSP1/DUSP2/DUSP5/DUSP4/DUSP10	5
GO:0036336	dendritic cell migration	5/698	26/18493	0.00256801	0.0461166	0.0392313	CXCR1/CXCR4/CCL5/CCR7/GPR183	5
GO:0050820	positive regulation of coagulation	5/698	26/18493	0.00256801	0.0461166	0.0392313	SERPINE1/THBD/THBS1/HPSE/PLG	5
GO:0072539	T-helper 17 cell differentiation	5/698	26/18493	0.00256801	0.0461166	0.0392313	IL6/SLAMF6/NFKBIZ/BATF/TBX21	5
GO:1901655	cellular response to ketone	10/698	93/18493	0.00264715	0.0472901	0.0402296	KLF2/KLF4/ERRFI1/DDIT4/KLF9/ICAM1/AHR/CFTR/SFRP1/ADCY1	10
GO:0071384	cellular response to corticosteroid stimulus	8/698	64/18493	0.00271123	0.048184	0.0409901	ZFP36/STC1/EDN1/ERRFI1/DDIT4/KLF9/ICAM1/ZFP36L1	8
GO:0032570	response to progesterone	6/698	38/18493	0.00278497	0.0489869	0.0416731	FOSB/FOS/FOSL1/THBS1/CLDN4/CD38	6
GO:0055069	zinc ion homeostasis	6/698	38/18493	0.00278497	0.0489869	0.0416731	MT1H/MT1A/MT1X/MT1F/MT1G/SLC30A4	6
GO:0030279	negative regulation of ossification	9/698	79/18493	0.00287598	0.0498182	0.0423802	AREG/CCL3/DKK1/SRGN/ID1/SOX9/ID2/SFRP1/RFLNA	9
GO:0046470	phosphatidylcholine metabolic process	9/698	79/18493	0.00287598	0.0498182	0.0423802	HRASLS2/PLA2G2D/APOC1/PLA2G4D/MFSD2A/PLA2G5/MBOAT2/PLA2G4F/HRASLS	9
GO:0045620	negative regulation of lymphocyte differentiation	7/698	51/18493	0.00289033	0.0498182	0.0423802	CTLA4/ID2/CD74/BCL6/RUNX1/TBX21/SFRP1	7
GO:2000107	negative regulation of leukocyte apoptotic process	7/698	51/18493	0.00289033	0.0498182	0.0423802	IL7R/CCL5/CCR7/CD74/BCL6/TSC22D3/ARG2	7
GO:0031672	A band	15/729	40/19659	5.07e-12	1.42e-09	1.29e-09	FHL2/CMYA5/LRRC39/MYOM2/MYL3/LMOD3/TTN/KLHL41/MYBPC2/SMPX/MYOM3/MYH1/LMOD2/MYBPC1/MYL2	15
GO:0005865	striated muscle thin filament	13/729	31/19659	2.51e-11	3.51e-09	3.18e-09	TNNT2/MYOM2/TNNC2/LMOD3/TTN/MYBPC2/MYOM3/LMOD2/MYBPC1/TNNI1/TNNC1/TNNT1/ACTA1	13
GO:0036379	myofilament	13/729	32/19659	4.09e-11	3.81e-09	3.45e-09	TNNT2/MYOM2/TNNC2/LMOD3/TTN/MYBPC2/MYOM3/LMOD2/MYBPC1/TNNI1/TNNC1/TNNT1/ACTA1	13
GO:0031430	M band	12/729	29/19659	1.8e-10	1.26e-08	1.14e-08	FHL2/CMYA5/LRRC39/MYOM2/LMOD3/TTN/KLHL41/MYBPC2/SMPX/MYOM3/LMOD2/MYBPC1	12
GO:0032982	myosin filament	9/729	22/19659	4.07e-08	2.28e-06	2.06e-06	MYH7B/MYOM2/MYH3/MYBPC2/MYBPH/MYH1/MYBPC1/MYH7/MYH2	9
GO:0016459	myosin complex	13/729	65/19659	6.24e-07	2.91e-05	2.64e-05	MYH7B/MYO1H/MYOM2/MYH3/MYL3/MYBPC2/MYBPH/MYH1/MYBPC1/MYO18B/MYH7/MYL2/MYH2	13
GO:0016528	sarcoplasm	13/729	76/19659	3.99e-06	0.000159436	0.000144451	THBS1/RASD1/HK2/CMYA5/SPOCK1/ATP2A1/CAMK2B/P3H2/FSD2/CASQ1/RYR1/KLHL41/DHRS7C	13
GO:0016529	sarcoplasmic reticulum	12/729	67/19659	5.69e-06	0.000199256	0.000180529	THBS1/RASD1/HK2/CMYA5/ATP2A1/CAMK2B/P3H2/FSD2/CASQ1/RYR1/KLHL41/DHRS7C	12
GO:0035580	specific granule lumen	10/729	62/19659	8.68e-05	0.00270005	0.00244628	LCN2/OLFM4/SLPI/HPSE/LRG1/RAB27A/CANT1/AOC1/ORM2/ORM1	10
GO:0042613	MHC class II protein complex	5/729	16/19659	0.000214823	0.00601505	0.00544972	HLA-DQB2/HLA-DQA2/HLA-DRA/CD74/HLA-DMA	5
GO:0005859	muscle myosin complex	5/729	18/19659	0.000396167	0.0100843	0.00913649	MYH3/MYL3/MYH1/MYH7/MYH2	5
GO:0016460	myosin II complex	5/729	23/19659	0.00133414	0.0311298	0.0282041	MYH3/MYL3/MYH1/MYH7/MYH2	5
GO:0042611	MHC protein complex	5/729	25/19659	0.00198131	0.0426743	0.0386635	HLA-DQB2/HLA-DQA2/HLA-DRA/CD74/HLA-DMA	5
GO:0008307	structural constituent of muscle	15/671	44/17632	3.59e-11	2.28e-08	2.04e-08	KRT19/MYOM2/MYOT/MYL3/TTN/MYBPC2/TCAP/MYBPH/MYOM3/ACTN2/NEB/MYBPC1/CSRP3/ANKRD2/MYL2	15
GO:0001618	virus receptor activity	15/671	74/17632	9.86e-08	1.8e-05	1.61e-05	CXCR4/SERPINB3/CR2/HSPA1B/HSPA1A/ICAM1/CLDN1/CD55/CD86/EPHA2/ITGB6/TFRC/SLC10A1/ANPEP/DPP4	15
GO:0104005	hijacked molecular function	15/671	74/17632	9.86e-08	1.8e-05	1.61e-05	CXCR4/SERPINB3/CR2/HSPA1B/HSPA1A/ICAM1/CLDN1/CD55/CD86/EPHA2/ITGB6/TFRC/SLC10A1/ANPEP/DPP4	15
GO:0051393	alpha-actinin binding	10/671	31/17632	1.28e-07	1.8e-05	1.61e-05	KCNN2/MYOM2/MYOT/TTN/MYBPC2/MYOM3/MYBPC1/MYPN/NRAP/XIRP2	10
GO:0042805	actinin binding	11/671	39/17632	1.42e-07	1.8e-05	1.61e-05	KCNN2/MYOM2/MYOT/TTN/MYBPC2/MYOM3/MYBPC1/CSRP3/MYPN/NRAP/XIRP2	11
GO:0051371	muscle alpha-actinin binding	7/671	16/17632	9.5e-07	0.00010049	9.01e-05	MYOM2/TTN/MYBPC2/MYOM3/MYBPC1/MYPN/NRAP	7
GO:0017017	MAP kinase tyrosine/serine/threonine phosphatase activity	5/671	13/17632	7.85e-05	0.00711737	0.00638292	DUSP1/DUSP2/DUSP5/DUSP4/DUSP10	5
GO:0031432	titin binding	5/671	14/17632	0.000118233	0.00750777	0.00673303	ANKRD1/TCAP/ACTN2/MYBPC1/ANKRD2	5
GO:0033549	MAP kinase phosphatase activity	5/671	14/17632	0.000118233	0.00750777	0.00673303	DUSP1/DUSP2/DUSP5/DUSP4/DUSP10	5
GO:0035259	glucocorticoid receptor binding	5/671	14/17632	0.000118233	0.00750777	0.00673303	NR4A3/NR4A1/NR4A2/CEBPB/ETS2	5
GO:0005402	carbohydrate:cation symporter activity	5/671	15/17632	0.00017181	0.00991815	0.00889468	SLC5A1/SLC2A12/SLC23A1/SLC45A2/SLC45A3	5
GO:0019957	C-C chemokine binding	6/671	24/17632	0.00022218	0.011757	0.0105438	CXCR1/ZFP36/CXCR4/CCR4/CCR7/CX3CR1	6
GO:0015295	solute:proton symporter activity	6/671	25/17632	0.000283004	0.0125739	0.0112764	SLC15A2/SLC15A1/SLC2A12/SLC45A2/SLC45A3/SLC36A2	6
GO:0051119	sugar transmembrane transporter activity	6/671	25/17632	0.000283004	0.0125739	0.0112764	SLC2A3/SLC5A1/SLC2A12/SLC23A1/MFSD4A/SLC45A3	6
GO:0015144	carbohydrate transmembrane transporter activity	7/671	35/17632	0.000297022	0.0125739	0.0112764	SLC2A3/SLC5A1/SLC2A12/SLC23A1/SLC45A2/MFSD4A/SLC45A3	7
GO:0032395	MHC class II receptor activity	4/671	10/17632	0.000363348	0.0144204	0.0129323	KRT17/HLA-DQB2/HLA-DQA2/HLA-DRA	4
GO:0008009	chemokine activity	8/671	49/17632	0.000478124	0.0178594	0.0160164	CCL18/CXCL8/CCL3/CXCL2/CCL4/CCL20/CCL22/CCL5	8
GO:0004896	cytokine receptor activity	11/671	92/17632	0.000729791	0.0257454	0.0230887	CXCR1/CXCR4/IL1R2/CCR4/IL7R/IL9R/CCR7/IL1RL1/CD74/CX3CR1/IL31RA	11
GO:0042379	chemokine receptor binding	9/671	66/17632	0.000844327	0.0282183	0.0253064	CCL18/CXCL8/CCL3/CXCL2/CCL4/CCL20/DEFB1/CCL22/CCL5	9
GO:0015145	monosaccharide transmembrane transporter activity	5/671	21/17632	0.000963041	0.0301943	0.0270785	SLC2A3/SLC5A1/SLC2A12/SLC23A1/MFSD4A	5
GO:0017022	myosin binding	9/671	68/17632	0.00105093	0.0301943	0.0270785	CXCR4/RAB27A/USH2A/AMPD1/MYL3/RAB3B/MYLK2/ACTA1/MYL2	9
GO:0046934	phosphatidylinositol-4,5-bisphosphate 3-kinase activity	9/671	68/17632	0.00105093	0.0301943	0.0270785	HBEGF/TRAT1/ICOS/CD19/CD86/PIK3R5/KIT/EGF/NRG4	9
GO:0048020	CCR chemokine receptor binding	7/671	43/17632	0.00109365	0.0301943	0.0270785	CCL18/CCL3/CCL4/CCL20/DEFB1/CCL22/CCL5	7
GO:0019956	chemokine binding	6/671	32/17632	0.00115455	0.0305476	0.0273953	CXCR1/ZFP36/CXCR4/CCR4/CCR7/CX3CR1	6
GO:0052813	phosphatidylinositol bisphosphate kinase activity	9/671	71/17632	0.00143582	0.0327412	0.0293626	HBEGF/TRAT1/ICOS/CD19/CD86/PIK3R5/KIT/EGF/NRG4	9
GO:0008138	protein tyrosine/serine/threonine phosphatase activity	7/671	45/17632	0.00144225	0.0327412	0.0293626	DUSP1/DUSP2/DUSP5/DUSP4/DUSP10/DUSP26/DUSP13	7
GO:0015108	chloride transmembrane transporter activity	11/671	100/17632	0.00146301	0.0327412	0.0293626	CLCA4/SLC26A9/CLCA2/CLDN4/CFTR/SLC22A3/SLC26A5/BEST3/SLC26A3/GABRG3/ANO7	11
GO:0016493	C-C chemokine receptor activity	5/671	23/17632	0.00149527	0.0327412	0.0293626	CXCR1/CXCR4/CCR4/CCR7/CX3CR1	5
GO:0070412	R-SMAD binding	5/671	23/17632	0.00149527	0.0327412	0.0293626	FOS/JUN/RGCC/PMEPA1/ANKRD1	5
GO:0005523	tropomyosin binding	4/671	15/17632	0.00202856	0.0429378	0.038507	TNNT2/LMOD3/LMOD2/TNNT1	4
GO:0023026	MHC class II protein complex binding	4/671	16/17632	0.00262404	0.0488939	0.0438485	MS4A1/HLA-DRA/CD74/HLA-DMA	4
GO:0047498	calcium-dependent phospholipase A2 activity	4/671	16/17632	0.00262404	0.0488939	0.0438485	PLA2G2D/PLA2G4D/PLA2G5/PLA2G4F	4
GO:0001637	G protein-coupled chemoattractant receptor activity	5/671	26/17632	0.0026602	0.0488939	0.0438485	CXCR1/CXCR4/CCR4/CCR7/CX3CR1	5
GO:0004950	chemokine receptor activity	5/671	26/17632	0.0026602	0.0488939	0.0438485	CXCR1/CXCR4/CCR4/CCR7/CX3CR1	5
GO:0070888	E-box binding	7/671	50/17632	0.00269494	0.0488939	0.0438485	MYC/BHLHE40/PER1/AHR/HES1/MYOG/MYF5	7

## Sheet: PCa
Supplement Table S4: The enriched Go functions and KEGG pathways of the Differentially expressed genes in PCa and paracancerous tissues
PCa tissues
Enriched Go functions									Enriched KEGG pathways
ID	Description	GeneRatio	BgRatio	pvalue	p.adjust	qvalue	geneID	Count	ID	Description	setSize	enrichmentScore	NES	pvalue	p.adjust
GO:0006958	complement activation, classical pathway	45/1670	91/17913	7e-23	3.05e-19	2.35e-19	CR2/IGHV2-70/IGHV3-13/IGLV3-21/IGKV2-30/IGHG2/C3/IGLV1-44/IGHV1OR15-1/IGHV4-39/IGHG3/IGLV2-8/IGKV3D-20/IGHV4-59/IGKV1D-39/IGLC3/IGKV2D-30/IGLC2/IGKV3D-11/IGHV2-5/IGHV1-69/IGKC/IGKV1-39/IGHV3-7/IGHV3-23/IGLV2-11/IGKV3-20/IGLV1-40/IGLV3-1/IGHG1/IGKV1-5/SERPING1/C4B/IGLV2-23/IGHV3-11/CD55/IGHV3-48/CFI/C1R/C4A/IGLV3-25/C1S/C1QA/C1QC/CR1	45	hsa04151	PI3K-Akt signaling pathway	343	0.461919	1.84527	0.000109975	0.0009393
GO:0042102	positive regulation of T cell proliferation	41/1670	90/17913	2.73e-19	5.96e-16	4.59e-16	IL6/VTCN1/CCL19/XCL1/EBI3/SHH/CCL5/LGALS9/IL2RA/CD55/HLA-DPA1/IL23R/HLA-DPB1/CD4/HAVCR2/PYCARD/CD40LG/PRKCQ/VCAM1/CD1D/IL18/AIF1/CD3E/ANXA1/HLA-DMB/CARD11/CD6/RASAL3/CORO1A/PTPRC/ZAP70/IL12RB1/HLA-E/CCR2/SASH3/NCKAP1L/HES1/TGFBR2/CCDC88B/RIPK2/MIR30B	41	hsa04080	Neuroactive ligand-receptor interaction	322	0.439614	1.74926	0.000111074	0.0009393
GO:0046634	regulation of alpha-beta T cell activation	40/1670	90/17913	2.24e-18	3.25e-15	2.51e-15	CCL19/XCL1/EBI3/SHH/PRDM1/GATA3/NLRP3/LGALS9/CD55/CD300A/IL23R/VSIR/RUNX3/CD83/RUNX1/PRKCQ/IRF4/IL18/JAK3/CD3E/ANXA1/RARA/RASAL3/PTPRC/BCL6/ZAP70/SYK/CD86/IL12RB1/HLA-E/CCR2/SASH3/NFKBID/NCKAP1L/TGFBR2/SMAD7/LOXL3/RIPK2/MALT1/ARG2	40	hsa04010	MAPK signaling pathway	292	0.461799	1.82581	0.000111882	0.0009393
GO:0035710	CD4-positive, alpha-beta T cell activation	38/1670	90/17913	1.32e-16	1.43e-13	1.1e-13	IL6/PLA2G2D/CCL19/XCL1/GATA3/NLRP3/BATF/SLAMF6/LGALS9/CD55/IL23R/VSIR/RUNX3/CD83/RUNX1/PRKCQ/IRF4/SPN/IL18/JAK3/ANXA1/RARA/LEF1/BCL6/CD86/IL12RB1/PTGER4/SASH3/NFKBID/NCKAP1L/GPR183/TGFBR2/SMAD7/LOXL3/MTOR/RIPK2/MALT1/ARG2	38	hsa04060	Cytokine-cytokine receptor interaction	279	0.612996	2.41609	0.000112524	0.0009393
GO:0002286	T cell activation involved in immune response	37/1670	88/17913	3.91e-16	3.39e-13	2.61e-13	IL6/CLEC4E/CCL19/SLC11A1/FCGR2B/CD1C/GATA3/NLRP3/ICAM1/BATF/SLAMF6/LGALS9/IL23R/HAVCR2/IRF4/EOMES/SPN/IL18/JAK3/ANXA1/HLA-DMB/RARA/APBB1IP/LEF1/BCL6/CD86/IL12RB1/PTGER4/NFKBID/ITGAL/GPR183/SMAD7/LOXL3/MTOR/RIPK2/MALT1/RAB27A	37	hsa04014	Ras signaling pathway	228	0.473186	1.83378	0.000115354	0.0009393
GO:0071621	granulocyte chemotaxis	36/1670	84/17913	4.67e-16	3.39e-13	2.61e-13	S100A8/S100A9/CCL3/CCL24/CXCL8/CCL19/S100A14/EDN2/CXCR2/CCR7/XCL1/CXCL17/THBS1/C5AR1/TRPV4/CCL5/ITGB2/C5AR2/EDN1/CD74/RAC2/JAML/C3AR1/ADGRE2/HRH1/CSF3R/ANXA1/RIPOR2/VAV3/SYK/PIK3CG/CAMK1D/NCKAP1L/VAV1/PREX1/CMKLR1	36	hsa05166	Human T-cell leukemia virus 1 infection	217	0.495772	1.91396	0.000115848	0.0009393
GO:0046632	alpha-beta T cell differentiation	39/1670	99/17913	8.9e-16	5.54e-13	4.27e-13	IL6/PLA2G2D/CCL19/SHH/PRDM1/GATA3/NLRP3/BATF/SLAMF6/LGALS9/IL23R/RUNX3/CD83/RUNX1/IRF4/EOMES/SPN/IL18/JAK3/ANXA1/RARA/BCL11B/LEF1/BCL6/ZAP70/SYK/CD86/IL12RB1/PTGER4/SASH3/NFKBID/NCKAP1L/GPR183/TGFBR2/SMAD7/LOXL3/MTOR/RIPK2/MALT1	39	hsa04810	Regulation of actin cytoskeleton	209	0.449409	1.72972	0.000116333	0.0009393
GO:0046635	positive regulation of alpha-beta T cell activation	30/1670	61/17913	1.26e-15	6.43e-13	4.96e-13	CCL19/XCL1/EBI3/SHH/NLRP3/LGALS9/CD55/IL23R/RUNX3/CD83/RUNX1/PRKCQ/IL18/CD3E/ANXA1/RARA/RASAL3/PTPRC/ZAP70/SYK/CD86/IL12RB1/HLA-E/CCR2/SASH3/NFKBID/NCKAP1L/TGFBR2/RIPK2/MALT1	30	hsa04015	Rap1 signaling pathway	206	0.447109	1.71712	0.000116904	0.0009393
GO:0097530	granulocyte migration	39/1670	100/17913	1.33e-15	6.43e-13	4.96e-13	S100A8/S100A9/CCL3/CCL24/CXCL8/CCL19/S100A14/EDN2/CXCR2/CCR7/XCL1/CXCL17/SLAMF8/THBS1/C5AR1/TRPV4/CCL5/ITGB2/C5AR2/EDN1/CD74/CD300A/RAC2/JAML/C3AR1/ADGRE2/HRH1/CSF3R/ANXA1/RIPOR2/VAV3/SYK/PTGER4/PIK3CG/CAMK1D/NCKAP1L/VAV1/PREX1/CMKLR1	39	hsa05169	Epstein-Barr virus infection	194	0.487962	1.86456	0.000117412	0.0009393
GO:0045621	positive regulation of lymphocyte differentiation	37/1670	93/17913	3.34e-15	1.45e-12	1.12e-12	VNN1/EGR3/CCL19/IL7R/SHH/GATA3/NLRP3/LGALS9/IL2RA/CD74/IL23R/VSIR/RUNX3/CD83/RUNX1/LILRB4/IL18/ANXA1/RARA/INPP5D/MMP14/PTPRC/BCL6/ZAP70/TGFB1/SYK/CD86/CD27/IL12RB1/BTK/SASH3/NFKBID/RAG1/NCKAP1L/TGFBR2/RIPK2/MALT1	37	hsa04062	Chemokine signaling pathway	184	0.58621	2.23048	0.000118259	0.0009393
GO:2000514	regulation of CD4-positive, alpha-beta T cell activation	29/1670	59/17913	3.83e-15	1.52e-12	1.17e-12	CCL19/XCL1/GATA3/NLRP3/LGALS9/CD55/IL23R/VSIR/RUNX3/CD83/RUNX1/PRKCQ/IRF4/IL18/JAK3/ANXA1/RARA/BCL6/CD86/IL12RB1/SASH3/NFKBID/NCKAP1L/TGFBR2/SMAD7/LOXL3/RIPK2/MALT1/ARG2	29	hsa05202	Transcriptional misregulation in cancer	182	0.460436	1.74943	0.000118694	0.0009393
GO:0043367	CD4-positive, alpha-beta T cell differentiation	32/1670	74/17913	1.46e-14	5.24e-12	4.04e-12	IL6/PLA2G2D/CCL19/GATA3/NLRP3/BATF/SLAMF6/LGALS9/IL23R/RUNX3/CD83/RUNX1/IRF4/SPN/IL18/JAK3/ANXA1/RARA/LEF1/BCL6/CD86/IL12RB1/PTGER4/SASH3/NFKBID/NCKAP1L/GPR183/SMAD7/LOXL3/MTOR/RIPK2/MALT1	32	hsa05167	Kaposi sarcoma-associated herpesvirus infection	180	0.486731	1.84787	0.000119005	0.0009393
GO:0045582	positive regulation of T cell differentiation	34/1670	83/17913	1.56e-14	5.24e-12	4.04e-12	VNN1/EGR3/CCL19/IL7R/SHH/GATA3/NLRP3/LGALS9/IL2RA/CD74/IL23R/VSIR/RUNX3/CD83/RUNX1/LILRB4/IL18/ANXA1/RARA/PTPRC/BCL6/ZAP70/TGFB1/SYK/CD86/CD27/IL12RB1/SASH3/NFKBID/RAG1/NCKAP1L/TGFBR2/RIPK2/MALT1	34	hsa05152	Tuberculosis	170	0.577143	2.17985	0.000120005	0.0009393
GO:0042100	B cell proliferation	31/1670	71/17913	2.72e-14	8.47e-12	6.53e-12	CR2/FCGR2B/IL7R/CTLA4/CD79A/MS4A1/CD19/AHR/CD74/CD300A/FCRL3/TYROBP/IL10/TNFRSF21/MNDA/CD40LG/CD40/CARD11/CDKN1A/CD22/INPP5D/PTPRC/BCL6/VAV3/IKZF3/TNFRSF4/BTK/NFATC2/NCKAP1L/GPR183/SLC39A10	31	hsa04621	NOD-like receptor signaling pathway	166	0.540856	2.03808	0.000120424	0.0009393
GO:0046637	regulation of alpha-beta T cell differentiation	28/1670	63/17913	2.8e-13	8.14e-11	6.27e-11	CCL19/SHH/PRDM1/GATA3/NLRP3/LGALS9/IL23R/RUNX3/CD83/RUNX1/IRF4/IL18/JAK3/ANXA1/RARA/BCL6/ZAP70/SYK/CD86/IL12RB1/SASH3/NFKBID/NCKAP1L/TGFBR2/SMAD7/LOXL3/RIPK2/MALT1	28	hsa05164	Influenza A	163	0.469713	1.76516	0.000120934	0.0009393
GO:0002287	alpha-beta T cell activation involved in immune response	27/1670	61/17913	8.42e-13	2.16e-10	1.66e-10	IL6/CCL19/GATA3/NLRP3/BATF/SLAMF6/LGALS9/IL23R/IRF4/EOMES/SPN/IL18/JAK3/ANXA1/RARA/LEF1/BCL6/CD86/IL12RB1/PTGER4/NFKBID/GPR183/SMAD7/LOXL3/MTOR/RIPK2/MALT1	27	hsa04630	JAK-STAT signaling pathway	156	0.507844	1.89889	0.000121847	0.0009393
GO:0002293	alpha-beta T cell differentiation involved in immune response	27/1670	61/17913	8.42e-13	2.16e-10	1.66e-10	IL6/CCL19/GATA3/NLRP3/BATF/SLAMF6/LGALS9/IL23R/IRF4/EOMES/SPN/IL18/JAK3/ANXA1/RARA/LEF1/BCL6/CD86/IL12RB1/PTGER4/NFKBID/GPR183/SMAD7/LOXL3/MTOR/RIPK2/MALT1	27	hsa04145	Phagosome	149	0.559984	2.0835	0.000122714	0.0009393
GO:0002292	T cell differentiation involved in immune response	28/1670	66/17913	1.15e-12	2.79e-10	2.15e-10	IL6/CLEC4E/CCL19/GATA3/NLRP3/BATF/SLAMF6/LGALS9/IL23R/IRF4/EOMES/SPN/IL18/JAK3/ANXA1/RARA/LEF1/BCL6/CD86/IL12RB1/PTGER4/NFKBID/GPR183/SMAD7/LOXL3/MTOR/RIPK2/MALT1	28	hsa04514	Cell adhesion molecules (CAMs)	142	0.57132	2.11538	0.000122911	0.0009393
GO:0002690	positive regulation of leukocyte chemotaxis	31/1670	81/17913	1.97e-12	4.51e-10	3.48e-10	IL6/FPR2/SERPINE1/CCL3/CXCL8/CCL19/S100A14/EDN2/CCL4/CXCR2/CCR7/XCL1/CXCL17/THBS1/C5AR1/TRPV4/CCL5/CXCL13/LGALS9/EDN1/CD74/RAC2/GPSM3/C3AR1/AIF1/RIPOR2/CCR2/CAMK1D/NCKAP1L/CMKLR1/STK39	31	hsa04915	Estrogen signaling pathway	136	0.674796	2.4835	0.000124177	0.0009393
GO:0032633	interleukin-4 production	19/1670	32/17913	2.54e-12	5.53e-10	4.26e-10	VTCN1/ITK/CEBPB/GATA3/NLRP3/LGALS9/CD83/FCER1G/HAVCR2/CD40LG/PRKCQ/IRF4/CD3E/RARA/LEF1/SYK/CD86/HLA-E/SASH3	19	hsa04380	Osteoclast differentiation	126	0.635806	2.31693	0.000125755	0.0009393
GO:0043370	regulation of CD4-positive, alpha-beta T cell differentiation	23/1670	47/17913	3.06e-12	6.35e-10	4.89e-10	CCL19/GATA3/NLRP3/LGALS9/IL23R/RUNX3/CD83/RUNX1/IRF4/IL18/JAK3/ANXA1/RARA/BCL6/CD86/IL12RB1/SASH3/NFKBID/NCKAP1L/SMAD7/LOXL3/RIPK2/MALT1	23	hsa04650	Natural killer cell mediated cytotoxicity	120	0.576715	2.08858	0.000126936	0.0009393
GO:0002294	CD4-positive, alpha-beta T cell differentiation involved in immune response	26/1670	60/17913	4.07e-12	7.7e-10	5.94e-10	IL6/CCL19/GATA3/NLRP3/BATF/SLAMF6/LGALS9/IL23R/IRF4/SPN/IL18/JAK3/ANXA1/RARA/LEF1/BCL6/CD86/IL12RB1/PTGER4/NFKBID/GPR183/SMAD7/LOXL3/MTOR/RIPK2/MALT1	26	hsa04668	TNF signaling pathway	112	0.609918	2.18889	0.000128551	0.0009393
GO:0030593	neutrophil chemotaxis	26/1670	60/17913	4.07e-12	7.7e-10	5.94e-10	S100A8/S100A9/CCL3/CXCL8/CCL19/EDN2/CXCR2/CCR7/XCL1/C5AR1/ITGB2/C5AR2/EDN1/CD74/RAC2/JAML/C3AR1/CSF3R/RIPOR2/VAV3/SYK/PIK3CG/CAMK1D/NCKAP1L/VAV1/PREX1	26	hsa05145	Toxoplasmosis	110	0.564144	2.02001	0.00012875	0.0009393
GO:0030888	regulation of B cell proliferation	25/1670	57/17913	7.59e-12	1.38e-09	1.06e-09	FCGR2B/CTLA4/AHR/CD74/CD300A/FCRL3/TYROBP/IL10/TNFRSF21/MNDA/CD40/CARD11/CDKN1A/CD22/INPP5D/PTPRC/BCL6/VAV3/IKZF3/TNFRSF4/BTK/NFATC2/NCKAP1L/GPR183/SLC39A10	25	hsa04659	Th17 cell differentiation	105	0.622686	2.21352	0.000129904	0.0009393
GO:0045058	T cell selection	22/1670	45/17913	9.33e-12	1.6e-09	1.23e-09	IL6/CCR7/SHH/GATA3/BATF/SLAMF6/CD74/IL23R/CD4/IRF4/SPN/CD1D/CD3E/CARD11/BCL11B/PTPRC/ZAP70/SYK/IL12RB1/DOCK2/LOXL3/MTOR	22	hsa04625	C-type lectin receptor signaling pathway	103	0.553791	1.96529	0.000130124	0.0009393
GO:0032673	regulation of interleukin-4 production	17/1670	27/17913	9.56e-12	1.6e-09	1.23e-09	CEBPB/GATA3/NLRP3/LGALS9/CD83/FCER1G/HAVCR2/CD40LG/PRKCQ/IRF4/CD3E/RARA/LEF1/SYK/CD86/HLA-E/SASH3	17	hsa04064	NF-kappa B signaling pathway	99	0.617755	2.18376	0.000130429	0.0009393
GO:0032623	interleukin-2 production	26/1670	62/17913	1.01e-11	1.64e-09	1.26e-09	VTCN1/ZFP36/SLC11A1/XCL1/GATA3/TNFAIP3/CD4/CD83/FCER1G/RUNX1/HAVCR2/VSIG4/PRKCQ/IRF4/IL18/CD3E/ANXA1/CARD11/PTPRC/CD247/CD86/CCR2/SASH3/RIPK2/MALT1/HOMER2	26	hsa05146	Amoebiasis	101	0.615163	2.17781	0.000130446	0.0009393
GO:0042093	T-helper cell differentiation	25/1670	58/17913	1.22e-11	1.89e-09	1.46e-09	IL6/CCL19/GATA3/NLRP3/BATF/SLAMF6/IL23R/IRF4/SPN/IL18/JAK3/ANXA1/RARA/LEF1/BCL6/CD86/IL12RB1/PTGER4/NFKBID/GPR183/SMAD7/LOXL3/MTOR/RIPK2/MALT1	25	hsa05142	Chagas disease (American trypanosomiasis)	100	0.577444	2.0418	0.000130617	0.0009393
GO:0022617	extracellular matrix disassembly	29/1670	78/17913	2.35e-11	3.53e-09	2.72e-09	IL6/ADAMTS4/MMP7/KLK7/MMP9/MMP12/MMP10/MMP20/MMP19/CTSS/SCUBE1/PDPN/PRSS2/MMP2/ETS1/TPSAB1/A2M/TIMP1/CTSK/MMP14/TGFB1/LRP1/MELTF/CARMIL2/SH3PXD2B/FSCN1/KLK2/DPP4/MIR98	29	hsa04620	Toll-like receptor signaling pathway	96	0.556675	1.95714	0.000131303	0.0009393
GO:2000516	positive regulation of CD4-positive, alpha-beta T cell activation	19/1670	36/17913	4.36e-11	6.33e-09	4.88e-09	CCL19/XCL1/NLRP3/LGALS9/CD55/IL23R/CD83/PRKCQ/IL18/ANXA1/RARA/CD86/IL12RB1/SASH3/NFKBID/NCKAP1L/TGFBR2/RIPK2/MALT1	19	hsa04061	Viral protein interaction with cytokine and cytokine receptor	95	0.725407	2.54558	0.000131648	0.0009393
GO:0032652	regulation of interleukin-1 production	32/1670	96/17913	6.29e-11	8.84e-09	6.82e-09	EGR1/CARD17/CCL3/CCL19/LILRA5/INAVA/IL1R2/IGHD/CCR7/AIM2/LPL/NLRP3/LGALS9/TREM2/TNFAIP3/TYROBP/IL10/HAVCR2/PYCARD/SERPINB1/IFI16/ANXA1/LILRA2/MEFV/NLRP1/SMAD3/CD33/P2RX7/ARRB2/RIPK2/ARG2/ORM2	32	hsa04640	Hematopoietic cell lineage	93	0.667243	2.33431	0.000131996	0.0009393
GO:0032753	positive regulation of interleukin-4 production	15/1670	23/17913	7.84e-11	1.07e-08	8.22e-09	CEBPB/GATA3/NLRP3/LGALS9/FCER1G/HAVCR2/CD40LG/PRKCQ/IRF4/CD3E/RARA/SYK/CD86/HLA-E/SASH3	15	hsa04657	IL-17 signaling pathway	91	0.662237	2.3072	0.000133067	0.0009393
GO:1990266	neutrophil migration	27/1670	72/17913	9.07e-11	1.2e-08	9.23e-09	S100A8/S100A9/CCL3/CXCL8/CCL19/EDN2/CXCR2/CCR7/XCL1/SLAMF8/C5AR1/ITGB2/C5AR2/EDN1/CD74/RAC2/JAML/C3AR1/CSF3R/RIPOR2/VAV3/SYK/PIK3CG/CAMK1D/NCKAP1L/VAV1/PREX1	27	hsa04658	Th1 and Th2 cell differentiation	90	0.615864	2.14305	0.00013328	0.0009393
GO:0046633	alpha-beta T cell proliferation	17/1670	30/17913	1.03e-10	1.32e-08	1.02e-08	XCL1/EBI3/LGALS9/CD55/VSIR/IL18/CD3E/ELF4/RASAL3/PTPRC/ZAP70/HLA-E/CCR2/DOCK2/TGFBR2/RIPK2/ARG2	17	hsa05323	Rheumatoid arthritis	89	0.670063	2.32698	0.000133494	0.0009393
GO:0002821	positive regulation of adaptive immune response	31/1670	94/17913	1.7e-10	2.11e-08	1.63e-08	IL6/C3/CCL19/SLC11A1/XCL1/GATA3/NLRP3/IL23R/CD4/FCER1G/PYCARD/PRKCQ/IL18/IL27RA/CD40/ANXA1/PTPRC/TGFB1/IL12RB1/HLA-E/BTK/CCR2/SASH3/NFKBID/HLA-F/SKAP1/P2RX7/RIPK2/SHLD3/MALT1/SHLD2	31	hsa05410	Hypertrophic cardiomyopathy (HCM)	89	0.540352	1.87652	0.000133494	0.0009393
GO:0046641	positive regulation of alpha-beta T cell proliferation	13/1670	18/17913	2.11e-10	2.55e-08	1.96e-08	XCL1/EBI3/LGALS9/CD55/IL18/CD3E/RASAL3/PTPRC/ZAP70/HLA-E/CCR2/TGFBR2/RIPK2	13	hsa05150	Staphylococcus aureus infection	86	0.82619	2.8549	0.000134174	0.0009393
GO:0046638	positive regulation of alpha-beta T cell differentiation	21/1670	47/17913	2.35e-10	2.77e-08	2.14e-08	CCL19/SHH/NLRP3/LGALS9/IL23R/RUNX3/CD83/RUNX1/IL18/ANXA1/RARA/ZAP70/SYK/CD86/IL12RB1/SASH3/NFKBID/NCKAP1L/TGFBR2/RIPK2/MALT1	21	hsa04662	B cell receptor signaling pathway	79	0.576984	1.97101	0.000135759	0.0009393
GO:0070664	negative regulation of leukocyte proliferation	26/1670	71/17913	3.72e-10	4.26e-08	3.28e-08	VTCN1/FCGR2B/XCL1/CTLA4/GPNMB/SHH/CEBPB/LGALS9/IL2RA/CD300A/VSIR/TNFAIP3/TYROBP/IL10/TNFRSF21/HAVCR2/VSIG4/MNDA/GREM1/SPN/INPP5D/TGFB1/SDC4/BTK/LST1/ARG2	26	hsa05132	Salmonella infection	79	0.553588	1.89109	0.000135759	0.0009393
GO:0001909	leukocyte mediated cytotoxicity	31/1670	97/17913	4.15e-10	4.63e-08	3.57e-08	SERPINB4/NOS2/FCGR2B/IL7R/XCL1/DNASE1L3/PRF1/ICAM1/SLAMF6/LGALS9/IL23R/IL18RAP/TYROBP/SERPINB9/HAVCR2/IL18/SLAMF7/RIPK3/ITGAM/CORO1A/CTSC/PTPRC/IL12RB1/HLA-E/HLA-F/VAV1/P2RX7/ARRB2/UNC13D/RAB27A/F2	31	hsa04610	Complement and coagulation cascades	78	0.652817	2.22499	0.000136258	0.0009393
GO:0071622	regulation of granulocyte chemotaxis	20/1670	44/17913	4.32e-10	4.71e-08	3.63e-08	CXCL8/CCL19/S100A14/CXCR2/CCR7/XCL1/CXCL17/THBS1/C5AR1/TRPV4/CCL5/C5AR2/EDN1/CD74/RAC2/C3AR1/RIPOR2/CAMK1D/NCKAP1L/CMKLR1	20	hsa05133	Pertussis	74	0.637156	2.1527	0.000137571	0.0009393
GO:0072676	lymphocyte migration	29/1670	87/17913	4.92e-10	5.23e-08	4.03e-08	CCL20/CH25H/CCL3/CCL4/CCR7/PADI2/XCL1/CCL5/GATA3/CXCL13/ICAM1/CCL2/PYCARD/APOD/SPN/IL27RA/AIF1/RIPOR2/RIPK3/S1PR1/ZAP70/PIK3CG/CCR2/ITGB7/MSN/GPR183/STK10/STK39/MIA3	29	hsa05140	Leishmaniasis	73	0.663536	2.23499	0.000138179	0.0009393
GO:0032663	regulation of interleukin-2 production	22/1670	54/17913	7.74e-10	8.03e-08	6.19e-08	VTCN1/ZFP36/XCL1/GATA3/TNFAIP3/CD4/CD83/RUNX1/HAVCR2/VSIG4/PRKCQ/IRF4/CD3E/ANXA1/CARD11/PTPRC/CD86/CCR2/SASH3/RIPK2/MALT1/HOMER2	22	hsa04612	Antigen processing and presentation	67	0.68327	2.27516	0.000139509	0.0009393
GO:0002824	positive regulation of adaptive immune response based on somatic recombination of immune receptors built from immunoglobulin superfamily domains	29/1670	89/17913	9.04e-10	9.16e-08	7.06e-08	IL6/C3/CCL19/SLC11A1/XCL1/GATA3/NLRP3/IL23R/CD4/FCER1G/PRKCQ/IL18/IL27RA/CD40/ANXA1/PTPRC/TGFB1/IL12RB1/HLA-E/BTK/CCR2/SASH3/NFKBID/HLA-F/P2RX7/RIPK2/SHLD3/MALT1/SHLD2	29	hsa05321	Inflammatory bowel disease (IBD)	63	0.654733	2.1569	0.000141203	0.0009393
GO:0032945	negative regulation of mononuclear cell proliferation	24/1670	65/17913	1.45e-09	1.4e-07	1.08e-07	VTCN1/FCGR2B/XCL1/CTLA4/GPNMB/SHH/CEBPB/LGALS9/IL2RA/CD300A/VSIR/TYROBP/IL10/TNFRSF21/HAVCR2/VSIG4/MNDA/SPN/INPP5D/TGFB1/SDC4/BTK/LST1/ARG2	24	hsa05416	Viral myocarditis	57	0.691021	2.24365	0.000143225	0.0009393
GO:0050672	negative regulation of lymphocyte proliferation	24/1670	65/17913	1.45e-09	1.4e-07	1.08e-07	VTCN1/FCGR2B/XCL1/CTLA4/GPNMB/SHH/CEBPB/LGALS9/IL2RA/CD300A/VSIR/TYROBP/IL10/TNFRSF21/HAVCR2/VSIG4/MNDA/SPN/INPP5D/TGFB1/SDC4/BTK/LST1/ARG2	24	hsa05144	Malaria	48	0.738633	2.33087	0.00014537	0.0009393
GO:0046640	regulation of alpha-beta T cell proliferation	15/1670	27/17913	1.94e-09	1.83e-07	1.41e-07	XCL1/EBI3/LGALS9/CD55/VSIR/IL18/CD3E/RASAL3/PTPRC/ZAP70/HLA-E/CCR2/TGFBR2/RIPK2/ARG2	15	hsa05320	Autoimmune thyroid disease	46	0.708605	2.21232	0.000147275	0.0009393
GO:0031341	regulation of cell killing	27/1670	82/17913	2.64e-09	2.39e-07	1.84e-07	SERPINB4/KRT6A/NOS2/FCGR2B/IL7R/XCL1/DNASE1L3/PRF1/ICAM1/SLAMF6/LGALS9/CD55/IL23R/IL18RAP/CFH/TYROBP/SERPINB9/HAVCR2/RIPK3/ITGAM/PTPRC/IL12RB1/HLA-E/HLA-F/VAV1/P2RX7/ARRB2	27	hsa04672	Intestinal immune network for IgA production	45	0.756047	2.35156	0.000147427	0.0009393
GO:0032651	regulation of interleukin-1 beta production	27/1670	82/17913	2.64e-09	2.39e-07	1.84e-07	EGR1/CARD17/CCL3/CCL19/LILRA5/INAVA/CCR7/AIM2/LPL/NLRP3/LGALS9/TREM2/TNFAIP3/TYROBP/PYCARD/SERPINB1/IFI16/LILRA2/MEFV/NLRP1/SMAD3/CD33/P2RX7/ARRB2/RIPK2/ARG2/ORM2	27	hsa04940	Type I diabetes mellitus	40	0.694359	2.11558	0.000149589	0.0009393
GO:0032653	regulation of interleukin-10 production	20/1670	48/17913	2.85e-09	2.45e-07	1.89e-07	LILRA5/FCGR2B/INAVA/XCL1/LGALS9/IL23R/VSIR/TREM2/CD83/FCER1G/DLL1/TYROBP/TNFRSF21/PYCARD/CD40LG/IRF4/JAK3/TLR2/HGF/SASH3	20	hsa05332	Graft-versus-host disease	37	0.769951	2.30913	0.000151423	0.0009393
GO:0032611	interleukin-1 beta production	29/1670	93/17913	2.87e-09	2.45e-07	1.89e-07	EGR1/CARD17/CCL3/CCL19/LILRA5/INAVA/CCR7/AIM2/LPL/NLRP3/LGALS9/TREM2/TNFAIP3/TYROBP/PYCARD/SERPINB1/IFI16/LILRA2/MEFV/TLR6/NLRP1/ABCA1/SMAD3/CD33/P2RX7/ARRB2/RIPK2/ARG2/ORM2	29	hsa05340	Primary immunodeficiency	36	0.742885	2.21767	0.000151906	0.0009393
GO:0032649	regulation of interferon-gamma production	29/1670	93/17913	2.87e-09	2.45e-07	1.89e-07	SLC11A1/CCR7/XCL1/EBI3/GATA3/IL1RL1/SLAMF6/LGALS9/HLA-DPA1/IL23R/VSIR/HLA-DPB1/IL10/HAVCR2/PYCARD/CD96/IL18/CD244/IL27RA/CD3E/RARA/IRF8/RIPK3/PTPN22/CD14/IL12RB1/CCR2/SASH3/RIPK2	29	hsa05143	African trypanosomiasis	35	0.67994	2.02001	0.000152161	0.0009393
GO:0002456	T cell mediated immunity	28/1670	88/17913	3.23e-09	2.7e-07	2.08e-07	IL6/SLC11A1/FCGR2B/IL7R/XCL1/GATA3/PRF1/NLRP3/ICAM1/TNFRSF1B/CD55/IL23R/IL18RAP/IL18/WAS/RIPK3/CTSC/PTPRC/IL12RB1/HLA-E/CCR2/SASH3/HLA-F/P2RX7/SMAD7/MALT1/TRPM4/RAB27A	28	hsa05330	Allograft rejection	35	0.776919	2.30813	0.000152161	0.0009393
GO:0050853	B cell receptor signaling pathway	21/1670	53/17913	3.44e-09	2.83e-07	2.18e-07	FCGR2B/BLK/KLHL6/CTLA4/CD79A/MS4A1/CD19/CD300A/FCRL3/RUNX1/MNDA/NFAM1/CD22/PTPN22/PTPRC/VAV3/SYK/BTK/PLCG2/NFATC2/NCKAP1L	21	hsa05310	Asthma	27	0.812976	2.29086	0.000156961	0.000950652
GO:0045577	regulation of B cell differentiation	15/1670	28/17913	3.81e-09	3.02e-07	2.33e-07	SLAMF8/SFRP1/ID2/ZFP36L2/ZFP36L1/FCRL3/NFAM1/CARD11/INPP5D/MMP14/SYK/IKZF3/CD27/BTK/NCKAP1L	15	hsa05163	Human cytomegalovirus infection	218	0.426579	1.64694	0.000231723	0.00137699
GO:0050869	negative regulation of B cell activation	15/1670	28/17913	3.81e-09	3.02e-07	2.33e-07	FCGR2B/CTLA4/SFRP1/ID2/CD300A/TNFAIP3/TYROBP/IL10/TNFRSF21/MNDA/SAMSN1/INPP5D/BCL6/BTK/BANK1	15	hsa04020	Calcium signaling pathway	190	0.430388	1.64161	0.000235933	0.00137699
GO:0072678	T cell migration	22/1670	59/17913	5.62e-09	4.37e-07	3.37e-07	CCL20/CCL3/XCL1/CCL5/CXCL13/ICAM1/CCL2/PYCARD/APOD/SPN/IL27RA/AIF1/RIPOR2/RIPK3/S1PR1/ZAP70/PIK3CG/CCR2/ITGB7/MSN/GPR183/STK39	22	hsa05224	Breast cancer	146	0.471489	1.75074	0.000245459	0.00140701
GO:0001910	regulation of leukocyte mediated cytotoxicity	23/1670	64/17913	5.84e-09	4.46e-07	3.44e-07	SERPINB4/NOS2/FCGR2B/IL7R/XCL1/DNASE1L3/ICAM1/SLAMF6/LGALS9/IL23R/IL18RAP/TYROBP/SERPINB9/HAVCR2/RIPK3/ITGAM/PTPRC/IL12RB1/HLA-E/HLA-F/VAV1/P2RX7/ARRB2	23	hsa04670	Leukocyte transendothelial migration	111	0.522301	1.87239	0.000257632	0.00142128
GO:0006911	phagocytosis, engulfment	18/1670	41/17913	6.45e-09	4.84e-07	3.73e-07	C3/FCGR2B/THBS1/ITGB2/CD300A/TREM2/FCER1G/AIF1/ITGAM/ARHGAP25/ADGRB1/MSR1/ELMO1/BIN2/NCKAP1L/ABCA1/MFGE8/PPARG	18	hsa04660	T cell receptor signaling pathway	103	0.532366	1.88925	0.000260247	0.00142128
GO:0032732	positive regulation of interleukin-1 production	20/1670	50/17913	6.68e-09	4.93e-07	3.8e-07	EGR1/CCL3/CCL19/LILRA5/INAVA/IGHD/AIM2/LPL/NLRP3/LGALS9/TYROBP/HAVCR2/PYCARD/IFI16/LILRA2/NLRP1/SMAD3/P2RX7/RIPK2/ORM2	20	hsa04933	AGE-RAGE signaling pathway in diabetic complications	100	0.505625	1.78785	0.000261233	0.00142128
GO:0050701	interleukin-1 secretion	22/1670	60/17913	8.1e-09	5.88e-07	4.53e-07	CARD17/CCL3/CCL19/LILRA5/IL1R2/IGHD/CCR7/AIM2/LPL/NLRP3/LGALS9/TNFAIP3/PYCARD/SERPINB1/LILRA2/TLR6/NLRP1/ABCA1/P2RX7/RIPK2/ARG2/ORM2	22	hsa05134	Legionellosis	55	0.587984	1.90112	0.000285878	0.00152945
GO:0032613	interleukin-10 production	20/1670	51/17913	1e-08	7.01e-07	5.41e-07	LILRA5/FCGR2B/INAVA/XCL1/LGALS9/IL23R/VSIR/TREM2/CD83/FCER1G/DLL1/TYROBP/TNFRSF21/PYCARD/CD40LG/IRF4/JAK3/TLR2/HGF/SASH3	20	hsa04510	Focal adhesion	199	0.433414	1.65753	0.000352817	0.00185663
GO:0050702	interleukin-1 beta secretion	20/1670	51/17913	1e-08	7.01e-07	5.41e-07	CARD17/CCL3/CCL19/LILRA5/CCR7/AIM2/LPL/NLRP3/LGALS9/TNFAIP3/PYCARD/SERPINB1/LILRA2/TLR6/NLRP1/ABCA1/P2RX7/RIPK2/ARG2/ORM2	20	hsa04261	Adrenergic signaling in cardiomyocytes	147	0.457722	1.7004	0.000368189	0.00189814
GO:0032731	positive regulation of interleukin-1 beta production	18/1670	42/17913	1.03e-08	7.01e-07	5.41e-07	EGR1/CCL3/CCL19/LILRA5/INAVA/AIM2/LPL/NLRP3/LGALS9/TYROBP/PYCARD/IFI16/LILRA2/NLRP1/SMAD3/P2RX7/RIPK2/ORM2	18	hsa05418	Fluid shear stress and atherosclerosis	136	0.474067	1.74474	0.000372532	0.00189814
GO:0042088	T-helper 1 type immune response	18/1670	42/17913	1.03e-08	7.01e-07	5.41e-07	CCL19/SLC11A1/XCL1/EBI3/IL1RL1/IL23R/IL18RAP/HAVCR2/SPN/IL18/IL27RA/JAK3/ANXA1/LEF1/IL12RB1/CCR2/MTOR/RIPK2	18	hsa05205	Proteoglycans in cancer	201	0.412925	1.58176	0.000468988	0.00235227
GO:0071624	positive regulation of granulocyte chemotaxis	14/1670	26/17913	1.17e-08	7.83e-07	6.03e-07	CXCL8/CCL19/S100A14/CXCR2/CCR7/XCL1/C5AR1/EDN1/CD74/RAC2/C3AR1/RIPOR2/CAMK1D/NCKAP1L	14	hsa04310	Wnt signaling pathway	158	0.445229	1.66774	0.000486618	0.00240314
GO:0032743	positive regulation of interleukin-2 production	15/1670	30/17913	1.32e-08	8.57e-07	6.6e-07	VTCN1/CD4/CD83/RUNX1/PRKCQ/IRF4/CD3E/ANXA1/CARD11/PTPRC/CD86/CCR2/SASH3/RIPK2/MALT1	15	hsa03010	Ribosome	131	-0.577908	-2.48071	0.00050025	0.00243303
GO:0043372	positive regulation of CD4-positive, alpha-beta T cell differentiation	15/1670	30/17913	1.32e-08	8.57e-07	6.6e-07	CCL19/NLRP3/LGALS9/IL23R/CD83/IL18/ANXA1/RARA/CD86/IL12RB1/SASH3/NFKBID/NCKAP1L/RIPK2/MALT1	15	hsa04928	Parathyroid hormone synthesis, secretion and action	106	0.498057	1.77171	0.000519548	0.00248918
GO:0050704	regulation of interleukin-1 secretion	20/1670	52/17913	1.49e-08	9.53e-07	7.35e-07	CARD17/CCL3/CCL19/LILRA5/IL1R2/IGHD/CCR7/AIM2/LPL/NLRP3/LGALS9/TNFAIP3/PYCARD/SERPINB1/LILRA2/NLRP1/P2RX7/RIPK2/ARG2/ORM2	20	hsa03013	RNA transport	162	-0.40215	-1.78154	0.000574053	0.00270987
GO:0002704	negative regulation of leukocyte mediated immunity	19/1670	48/17913	1.96e-08	1.23e-06	9.52e-07	SERPINB4/FCGR2B/IL7R/XCL1/LGALS9/CD84/CD300A/SERPINB9/HAVCR2/CD96/JAK3/CR1/PTPRC/BCL6/HLA-E/CCR2/HLA-F/SMAD7/ARRB2	19	hsa04512	ECM-receptor interaction	87	0.509135	1.76163	0.000670331	0.0031185
GO:0045622	regulation of T-helper cell differentiation	16/1670	35/17913	2.21e-08	1.37e-06	1.06e-06	CCL19/NLRP3/IL23R/IRF4/IL18/JAK3/ANXA1/RARA/BCL6/CD86/IL12RB1/NFKBID/SMAD7/LOXL3/RIPK2/MALT1	16	hsa04210	Apoptosis	135	0.447812	1.64621	0.000745619	0.0034192
GO:0050706	regulation of interleukin-1 beta secretion	18/1670	44/17913	2.5e-08	1.53e-06	1.18e-06	CARD17/CCL3/CCL19/LILRA5/CCR7/AIM2/LPL/NLRP3/LGALS9/TNFAIP3/PYCARD/SERPINB1/LILRA2/NLRP1/P2RX7/RIPK2/ARG2/ORM2	18	hsa05322	Systemic lupus erythematosus	121	0.46981	1.7025	0.000888438	0.00401674
GO:0050764	regulation of phagocytosis	27/1670	90/17913	2.52e-08	1.53e-06	1.18e-06	FPR2/C3/SLC11A1/FCGR2B/FGR/PRKCG/C4B/CCL2/CYBA/CD300A/CD300LF/PYCARD/C4A/HCK/IL2RB/TLR2/PTPRC/TGFB1/LRP1/SYK/IL15RA/DOCK2/CAMK1D/NCKAP1L/MFGE8/PPARG/RAB27A	27	hsa05414	Dilated cardiomyopathy (DCM)	94	0.496253	1.73975	0.000922874	0.00411448
GO:0045123	cellular extravasation	21/1670	59/17913	3.24e-08	1.94e-06	1.49e-06	SELE/ITGB2/ICAM1/CCL2/JAML/CCL28/SELL/ADD2/SELPLG/SPN/VCAM1/IL27RA/RIPOR2/RIPK3/PTAFR/PTGER4/PIK3CG/CCR2/ITGB7/THY1/GCNT1	21	hsa04024	cAMP signaling pathway	209	0.397243	1.52894	0.001047	0.00460393
GO:0002407	dendritic cell chemotaxis	13/1670	24/17913	3.59e-08	2.08e-06	1.61e-06	CXCR1/CXCR4/CCL19/CXCR2/CCR7/SLAMF8/CCL5/LGALS9/PIK3CG/CCR2/TRPM2/GPR183/TRPM4	13	hsa00970	Aminoacyl-tRNA biosynthesis	44	-0.501803	-1.7684	0.00122474	0.00531272
GO:0090023	positive regulation of neutrophil chemotaxis	13/1670	24/17913	3.59e-08	2.08e-06	1.61e-06	CXCL8/CCL19/CXCR2/CCR7/XCL1/C5AR1/EDN1/CD74/RAC2/C3AR1/RIPOR2/CAMK1D/NCKAP1L	13	hsa05135	Yersinia infection	121	0.455545	1.65081	0.0012692	0.00543216
GO:0032602	chemokine production	26/1670	86/17913	3.82e-08	2.19e-06	1.69e-06	IL6/EGR1/S100A8/S100A9/EPHA2/TRPV4/IL1RL1/LPL/LGALS9/CD74/TREM2/IL10/HAVCR2/PYCARD/APOD/SNAI2/IL18/AIF1/CSF1R/TLR2/KLF4/MEFV/LRP1/RIPK2/ARG2/ALOX15B	26	hsa04925	Aldosterone synthesis and secretion	96	0.485719	1.70768	0.00144433	0.00610038
GO:0043368	positive T cell selection	15/1670	32/17913	4.01e-08	2.27e-06	1.75e-06	IL6/SHH/BATF/SLAMF6/CD74/IL23R/IRF4/SPN/BCL11B/PTPRC/ZAP70/IL12RB1/DOCK2/LOXL3/MTOR	15	hsa04350	TGF-beta signaling pathway	93	0.4822	1.68695	0.00184794	0.00770375
GO:1903557	positive regulation of tumor necrosis factor superfamily cytokine production	25/1670	81/17913	4.4e-08	2.46e-06	1.9e-06	CCL3/CCL19/LILRA5/THBS1/LPL/LGALS9/CYBA/FCER1G/TYROBP/HAVCR2/PYCARD/SPN/LILRA2/TLR2/PTAFR/CD14/PTPRC/CD86/HLA-E/CCR2/SASH3/CYBB/RIPK2/SPON2/ORM2	25	hsa03008	Ribosome biogenesis in eukaryotes	79	-0.424718	-1.67878	0.00189681	0.00772069
GO:0014015	positive regulation of gliogenesis	24/1670	76/17913	4.99e-08	2.75e-06	2.12e-06	IL6/CCL3/CXCR4/LRP2/LIF/SHH/BMP2/TNFRSF1B/ID2/TREM2/TLR2/TIAM1/C1QA/TGFB1/LRP1/CCR2/TENM4/ETV5/HES1/PPARG/MTOR/NKX6-2/MIR125B2/MIR125B1	24	hsa03060	Protein export	23	-0.630024	-1.88897	0.00190011	0.00772069
GO:2000106	regulation of leukocyte apoptotic process	25/1670	82/17913	5.78e-08	3.15e-06	2.43e-06	NR4A3/CCL19/BIRC7/CXCR2/IL7R/CCR7/PDCD1/CCL5/HCLS1/LGALS9/CD74/FCER1G/IL10/PRKCQ/JAK3/TSC22D3/RIPK3/BCL6/CD27/BTK/NFKBID/RAG1/P2RX7/SLC39A10/ARG2	25	hsa05218	Melanoma	71	0.500031	1.6784	0.00193504	0.00776434
GO:0070228	regulation of lymphocyte apoptotic process	19/1670	51/17913	6.25e-08	3.36e-06	2.59e-06	BIRC7/IL7R/PDCD1/CCL5/LGALS9/CD74/IL10/PRKCQ/JAK3/TSC22D3/RIPK3/BCL6/CD27/BTK/NFKBID/RAG1/P2RX7/SLC39A10/ARG2	19	hsa04740	Olfactory transduction	322	-0.313464	-1.49383	0.002002	0.00793386
GO:0002709	regulation of T cell mediated immunity	21/1670	61/17913	6.34e-08	3.37e-06	2.6e-06	IL6/FCGR2B/IL7R/XCL1/GATA3/NLRP3/TNFRSF1B/IL23R/IL18/WAS/RIPK3/PTPRC/IL12RB1/HLA-E/CCR2/SASH3/HLA-F/P2RX7/SMAD7/MALT1/TRPM4	21	hsa04971	Gastric acid secretion	73	0.499265	1.68167	0.00207268	0.00811379
GO:0002718	regulation of cytokine production involved in immune response	25/1670	83/17913	7.54e-08	3.96e-06	3.05e-06	IL6/NR4A3/XCL1/GATA3/NLRP3/TNFRSF1B/CD74/FCER1G/SEMA7A/IL10/CD96/IL18/JAK3/GPRC5B/BCL6/TGFB1/HLA-E/BTK/CCR2/SASH3/HLA-F/SMAD7/MALT1/TRPM4/SPON2	25	hsa04623	Cytosolic DNA-sensing pathway	57	0.5262	1.7085	0.00243483	0.00941664
GO:0032760	positive regulation of tumor necrosis factor production	24/1670	78/17913	8.72e-08	4.52e-06	3.48e-06	CCL3/CCL19/LILRA5/THBS1/LPL/LGALS9/CYBA/FCER1G/TYROBP/HAVCR2/PYCARD/SPN/LILRA2/TLR2/PTAFR/CD14/PTPRC/HLA-E/CCR2/SASH3/CYBB/RIPK2/SPON2/ORM2	24	hsa05221	Acute myeloid leukemia	66	0.50485	1.67917	0.00265067	0.0101293
GO:0045730	respiratory burst	15/1670	34/17913	1.1e-07	5.52e-06	4.26e-06	IGHA2/IGHA1/JCHAIN/SLC11A1/SLAMF8/CYBA/CD55/RAC2/HCK/NCF1/NCF2/PIK3CG/NCF4/CYBB/CAMK1D	15	hsa04371	Apelin signaling pathway	134	0.429532	1.57839	0.00286105	0.0108047
GO:1902622	regulation of neutrophil migration	15/1670	34/17913	1.1e-07	5.52e-06	4.26e-06	CXCL8/CCL19/CXCR2/CCR7/XCL1/SLAMF8/C5AR1/C5AR2/EDN1/CD74/RAC2/C3AR1/RIPOR2/CAMK1D/NCKAP1L	15	hsa05206	MicroRNAs in cancer	228	-0.306051	-1.40519	0.00300075	0.0112005
GO:0071674	mononuclear cell migration	22/1670	68/17913	1.1e-07	5.52e-06	4.26e-06	IL6/DUSP1/FPR2/SERPINE1/CCL3/S100A14/CCL23/CXCL17/SLAMF8/THBS1/C5AR1/TRPV4/CCL5/CCL2/JAML/C3AR1/GREM1/AIF1/ANXA1/TGFB1/CCR2/CMKLR1	22	hsa05161	Hepatitis B	157	0.407221	1.52391	0.00304395	0.0112311
GO:0042116	macrophage activation	27/1670	96/17913	1.12e-07	5.56e-06	4.28e-06	IL6/FPR2/CCL3/EDN2/SLC11A1/FCGR2B/THBS1/C5AR1/IL1RL1/JUN/ITGB2/CD74/TREM2/TYROBP/IL10/HAVCR2/VSIG4/AIF1/TLR2/CD93/ITGAM/CTSC/C1QA/PTPRC/TLR6/CST7/SYK	27	hsa05162	Measles	133	0.428124	1.57173	0.00310945	0.0113424
GO:0090022	regulation of neutrophil chemotaxis	14/1670	30/17913	1.23e-07	6.01e-06	4.63e-06	CXCL8/CCL19/CXCR2/CCR7/XCL1/C5AR1/C5AR2/EDN1/CD74/RAC2/C3AR1/RIPOR2/CAMK1D/NCKAP1L	14	hsa03015	mRNA surveillance pathway	90	-0.384071	-1.55534	0.00320128	0.0115462
GO:0002825	regulation of T-helper 1 type immune response	13/1670	26/17913	1.25e-07	6.05e-06	4.66e-06	CCL19/SLC11A1/XCL1/IL1RL1/IL23R/HAVCR2/IL18/IL27RA/JAK3/ANXA1/IL12RB1/CCR2/RIPK2	13	hsa04725	Cholinergic synapse	111	0.445019	1.59535	0.00334922	0.0119456
GO:0002577	regulation of antigen processing and presentation	11/1670	19/17913	1.67e-07	7.99e-06	6.16e-06	CCL19/SLC11A1/FCGR2B/CCR7/HLA-DOB/THBS1/CD74/HLA-DOA/TREM2/PYCARD/WAS	11	hsa05412	Arrhythmogenic right ventricular cardiomyopathy (ARVC)	76	0.487231	1.65423	0.003427	0.0120887
GO:0042092	type 2 immune response	15/1670	35/17913	1.76e-07	8.32e-06	6.42e-06	IL6/XCL1/GATA3/NLRP3/BATF/CD74/IL10/IL18/IL27RA/ANXA1/RARA/BCL6/CD86/CCR2/ARG2	15	hsa05217	Basal cell carcinoma	63	0.50612	1.66732	0.00353008	0.0123169
GO:0050871	positive regulation of B cell activation	22/1670	70/17913	1.97e-07	9.21e-06	7.1e-06	IL6/CD74/FCRL3/CD40/CARD11/CDKN1A/INPP5D/MMP14/PTPRC/BCL6/VAV3/TGFB1/SYK/CD27/TNFRSF4/BTK/NFATC2/NCKAP1L/GPR183/SHLD3/SHLD2/SLC39A10	22	hsa04970	Salivary secretion	89	0.463654	1.61017	0.00373782	0.0129015
GO:0036336	dendritic cell migration	13/1670	27/17913	2.2e-07	1.01e-05	7.79e-06	CXCR1/CXCR4/CCL19/CXCR2/CCR7/SLAMF8/CCL5/LGALS9/PIK3CG/CCR2/TRPM2/GPR183/TRPM4	13	hsa05020	Prion diseases	35	0.590039	1.75293	0.0042605	0.0145492
GO:1902624	positive regulation of neutrophil migration	13/1670	27/17913	2.2e-07	1.01e-05	7.79e-06	CXCL8/CCL19/CXCR2/CCR7/XCL1/C5AR1/EDN1/CD74/RAC2/C3AR1/RIPOR2/CAMK1D/NCKAP1L	13	hsa04072	Phospholipase D signaling pathway	146	0.404546	1.50217	0.0054001	0.0182466
GO:0050766	positive regulation of phagocytosis	20/1670	60/17913	2.39e-07	1.07e-05	8.26e-06	FPR2/C3/SLC11A1/FCGR2B/C4B/CCL2/CYBA/CD300LF/PYCARD/C4A/IL2RB/PTPRC/LRP1/IL15RA/DOCK2/CAMK1D/NCKAP1L/MFGE8/PPARG/RAB27A	20	hsa04921	Oxytocin signaling pathway	150	0.401014	1.49264	0.00564209	0.0188658
GO:2000401	regulation of lymphocyte migration	20/1670	60/17913	2.39e-07	1.07e-05	8.26e-06	CCL20/CCL3/CCL4/PADI2/XCL1/CCL5/CXCL13/CCL2/PYCARD/APOD/SPN/IL27RA/AIF1/RIPOR2/RIPK3/CCR2/MSN/STK10/STK39/MIA3	20	hsa01212	Fatty acid metabolism	57	-0.428059	-1.5934	0.00596026	0.0196981
GO:0099024	plasma membrane invagination	18/1670	50/17913	2.54e-07	1.13e-05	8.71e-06	C3/FCGR2B/THBS1/ITGB2/CD300A/TREM2/FCER1G/AIF1/ITGAM/ARHGAP25/ADGRB1/MSR1/ELMO1/BIN2/NCKAP1L/ABCA1/MFGE8/PPARG	18	hsa05226	Gastric cancer	147	0.402089	1.49372	0.00601375	0.0196981
GO:0045685	regulation of glial cell differentiation	23/1670	77/17913	2.94e-07	1.29e-05	9.96e-06	IL6/CXCR4/LIF/SHH/C5AR1/BMP2/TNFRSF1B/ID2/TREM2/TNFRSF21/TLR2/C1QA/TGFB1/TENM4/HES1/PPARG/MTOR/CDK1/F2/SLC45A3/NKX6-2/DLX2/DLX1	23	hsa01230	Biosynthesis of amino acids	72	-0.393225	-1.5333	0.00615942	0.019896
GO:1903053	regulation of extracellular matrix organization	16/1670	41/17913	3.26e-07	1.42e-05	1.09e-05	IL6/AGT/PDPN/RGCC/TNFRSF1B/ETS1/TGFB1/LRP1/MELTF/AEBP1/ANTXR1/CARMIL2/SMAD3/FSCN1/DPP4/MIR98	16	hsa05165	Human papillomavirus infection	326	0.345016	1.37498	0.00619812	0.019896
GO:0002438	acute inflammatory response to antigenic stimulus	11/1670	20/17913	3.4e-07	1.47e-05	1.13e-05	C3/FCGR2B/CXCR2/CCR7/CNR1/GATA3/ICAM1/FCER1G/CD6/HLA-E/BTK	11	hsa04960	Aldosterone-regulated sodium reabsorption	36	0.565919	1.68939	0.00638007	0.0202773
GO:0070227	lymphocyte apoptotic process	21/1670	67/17913	3.9e-07	1.67e-05	1.29e-05	BIRC7/IL7R/PDCD1/CCL5/LGALS9/IL2RA/CD74/IL10/TNFRSF21/PRKCQ/JAK3/TSC22D3/RIPK3/BCL6/CD27/BTK/NFKBID/RAG1/P2RX7/SLC39A10/ARG2	21	hsa04270	Vascular smooth muscle contraction	131	0.412704	1.51104	0.00649756	0.0204482
GO:0032729	positive regulation of interferon-gamma production	20/1670	62/17913	4.37e-07	1.85e-05	1.42e-05	SLC11A1/EBI3/SLAMF6/LGALS9/HLA-DPA1/IL23R/HLA-DPB1/HAVCR2/PYCARD/IL18/CD244/IL27RA/CD3E/IRF8/PTPN22/CD14/IL12RB1/CCR2/SASH3/RIPK2	20	hsa04926	Relaxin signaling pathway	129	0.410454	1.50039	0.0077597	0.0241831
GO:1903428	positive regulation of reactive oxygen species biosynthetic process	19/1670	57/17913	4.76e-07	1.99e-05	1.54e-05	PTGS2/KLF2/DUOXA1/AGT/HBB/DUOXA2/ITGB2/ICAM1/CYBA/EDN1/AIF1/KLF4/ADGRB1/TLR6/ASS1/SMAD3/MTOR/DDAH1/RAB27A	19	hsa04713	Circadian entrainment	96	0.437923	1.53964	0.00787815	0.0243162
GO:0032642	regulation of chemokine production	23/1670	79/17913	4.89e-07	2.03e-05	1.57e-05	IL6/EGR1/EPHA2/TRPV4/IL1RL1/LPL/LGALS9/CD74/TREM2/IL10/HAVCR2/PYCARD/APOD/SNAI2/AIF1/CSF1R/TLR2/KLF4/MEFV/LRP1/RIPK2/ARG2/ALOX15B	23	hsa04022	cGMP-PKG signaling pathway	165	0.386441	1.45474	0.00820265	0.0250767
GO:0002886	regulation of myeloid leukocyte mediated immunity	18/1670	52/17913	5.01e-07	2.06e-05	1.59e-05	C3/FCGR2B/FGR/DNASE1L3/ITGB2/LGALS9/CD84/CD300A/RAC2/FCER1G/ADGRE2/ITGAM/PTAFR/SYK/HLA-E/BTK/CCR2/UNC13D	18	hsa00900	Terpenoid backbone biosynthesis	22	-0.575472	-1.70618	0.00912507	0.0276335
GO:0010715	regulation of extracellular matrix disassembly	10/1670	17/17913	5.09e-07	2.07e-05	1.6e-05	IL6/PDPN/ETS1/TGFB1/LRP1/MELTF/CARMIL2/FSCN1/DPP4/MIR98	10	hsa04924	Renin secretion	68	0.462068	1.54213	0.0121001	0.0362139
GO:0042554	superoxide anion generation	14/1670	33/17913	5.28e-07	2.13e-05	1.64e-05	FPR2/AGT/DUOX2/ITGB2/CYBA/EDN1/TYROBP/NCF1/DUOX1/ITGAM/NCF2/TGFB1/SYK/CYBB	14	hsa01200	Carbon metabolism	114	-0.330536	-1.38961	0.0121841	0.0362139
GO:0050718	positive regulation of interleukin-1 beta secretion	13/1670	29/17913	6.24e-07	2.45e-05	1.89e-05	CCL3/CCL19/LILRA5/AIM2/LPL/NLRP3/LGALS9/PYCARD/LILRA2/NLRP1/P2RX7/RIPK2/ORM2	13	hsa04917	Prolactin signaling pathway	68	0.460418	1.53663	0.0123783	0.0364535
GO:0072538	T-helper 17 type immune response	13/1670	29/17913	6.24e-07	2.45e-05	1.89e-05	IL6/NLRP3/BATF/SLAMF6/IL23R/PRKCQ/IRF4/IL27RA/IL12RB1/NFKBID/SMAD7/LOXL3/MALT1	13	hsa04750	Inflammatory mediator regulation of TRP channels	99	0.420929	1.48799	0.0129125	0.037681
GO:0072606	interleukin-8 secretion	13/1670	29/17913	6.24e-07	2.45e-05	1.89e-05	CHI3L1/NOS2/C5AR2/LGALS9/PYCARD/CD244/ANXA1/SSC5D/TLR2/PTPN22/CD14/TLR6/TMSB4X	13	hsa00260	Glycine, serine and threonine metabolism	39	-0.463065	-1.58634	0.0139549	0.040356
GO:0002707	negative regulation of lymphocyte mediated immunity	15/1670	38/17913	6.39e-07	2.49e-05	1.92e-05	SERPINB4/FCGR2B/IL7R/XCL1/LGALS9/SERPINB9/HAVCR2/CD96/CR1/PTPRC/BCL6/HLA-E/HLA-F/SMAD7/ARRB2	15	hsa05031	Amphetamine addiction	66	0.459795	1.52932	0.0146484	0.0419835
GO:0030889	negative regulation of B cell proliferation	9/1670	14/17913	6.76e-07	2.61e-05	2.01e-05	FCGR2B/CTLA4/CD300A/TYROBP/IL10/TNFRSF21/MNDA/INPP5D/BTK	9	hsa05120	Epithelial cell signaling in Helicobacter pylori infection	70	0.45619	1.52881	0.0148076	0.0420642
GO:0032655	regulation of interleukin-12 production	18/1670	53/17913	6.93e-07	2.65e-05	2.04e-05	CCL19/LILRA5/CCR7/THBS1/LGALS9/IL23R/SLAMF1/IL10/LTB/CD40LG/JAK3/CD40/IRF8/TLR2/MEFV/CMKLR1/ARRB2/RIPK2	18	hsa04260	Cardiac muscle contraction	81	0.437666	1.50148	0.0162316	0.0457047
GO:0097028	dendritic cell differentiation	16/1670	43/17913	7e-07	2.65e-05	2.05e-05	DCSTAMP/CCL19/FCGR2B/CCR7/FLT3/TMEM176A/CEBPB/TMEM176B/BATF/LGALS9/TREM2/IRF4/SPI1/TGFB1/TRPM2/TGFBR2	16	hsa05016	Huntington disease	186	-0.290594	-1.30385	0.0164042	0.0457891
GO:1902106	negative regulation of leukocyte differentiation	26/1670	99/17913	8.3e-07	3.12e-05	2.4e-05	CCL3/FCGR2B/CTLA4/TMEM176A/SHH/TMEM176B/SFRP1/ID2/CD74/LILRB3/RUNX3/RUNX1/LILRB4/JAK3/ANXA1/RARA/INPP5D/C1QC/BCL6/NFKBID/MAFB/SMAD7/LOXL3/MIR30B/MIR125B2/MIR125B1	26	hsa05168	Herpes simplex virus 1 infection	480	-0.242093	-1.19048	0.0179739	0.049738
GO:0002702	positive regulation of production of molecular mediator of immune response	25/1670	93/17913	8.37e-07	3.12e-05	2.4e-05	IL6/KLK5/KLK7/NR4A3/XCL1/RBP4/GATA3/NLRP3/CD74/FCER1G/SEMA7A/IL18/CD244/CD40/GPRC5B/PTPRC/TGFB1/TNFRSF4/HLA-E/SASH3/HLA-F/SHLD3/MALT1/SHLD2/SPON2	25
GO:0150076	neuroinflammatory response	22/1670	76/17913	9.62e-07	3.55e-05	2.74e-05	IL6/FPR2/ADCY8/MMP9/CCL3/PTGS2/C5AR1/JUN/ITGB2/TNFRSF1B/TREM2/TYROBP/IL18/AIF1/TLR2/ITGAM/CTSC/C1QA/PTPRC/TLR6/CST7/LRP1	22
GO:0002828	regulation of type 2 immune response	13/1670	30/17913	1.01e-06	3.69e-05	2.84e-05	IL6/XCL1/GATA3/NLRP3/CD74/IL18/IL27RA/ANXA1/RARA/BCL6/CD86/CCR2/ARG2	13
GO:0001911	negative regulation of leukocyte mediated cytotoxicity	10/1670	18/17913	1.05e-06	3.81e-05	2.94e-05	SERPINB4/FCGR2B/IL7R/LGALS9/SERPINB9/HAVCR2/PTPRC/HLA-E/HLA-F/ARRB2	10
GO:0031342	negative regulation of cell killing	11/1670	22/17913	1.2e-06	4.27e-05	3.29e-05	SERPINB4/KRT6A/FCGR2B/IL7R/LGALS9/SERPINB9/HAVCR2/PTPRC/HLA-E/HLA-F/ARRB2	11
GO:0045624	positive regulation of T-helper cell differentiation	11/1670	22/17913	1.2e-06	4.27e-05	3.29e-05	CCL19/NLRP3/IL23R/IL18/ANXA1/RARA/CD86/IL12RB1/NFKBID/RIPK2/MALT1	11
GO:0050716	positive regulation of interleukin-1 secretion	14/1670	35/17913	1.25e-06	4.43e-05	3.42e-05	CCL3/CCL19/LILRA5/IGHD/AIM2/LPL/NLRP3/LGALS9/PYCARD/LILRA2/NLRP1/P2RX7/RIPK2/ORM2	14
GO:0032615	interleukin-12 production	18/1670	55/17913	1.29e-06	4.53e-05	3.49e-05	CCL19/LILRA5/CCR7/THBS1/LGALS9/IL23R/SLAMF1/IL10/LTB/CD40LG/JAK3/CD40/IRF8/TLR2/MEFV/CMKLR1/ARRB2/RIPK2	18
GO:0002369	T cell cytokine production	15/1670	40/17913	1.39e-06	4.84e-05	3.73e-05	IL6/SLC11A1/XCL1/GATA3/NLRP3/TNFRSF1B/CD55/IL18RAP/IL18/CCR2/SASH3/HLA-F/SMAD7/MALT1/TRPM4	15
GO:0033628	regulation of cell adhesion mediated by integrin	16/1670	45/17913	1.43e-06	4.85e-05	3.74e-05	SERPINE1/EPHA2/CCL5/CXCL13/MUC1/SFRP2/PLAU/SNAI2/CD3E/FOXC2/SYK/PIK3CG/FERMT3/SKAP1/NCKAP1L/DPP4	16
GO:0061756	leukocyte adhesion to vascular endothelial cell	16/1670	45/17913	1.43e-06	4.85e-05	3.74e-05	SELE/ITGB2/ICAM1/ETS1/CCL28/SELL/ADD2/SELPLG/SPN/VCAM1/KLF4/PTAFR/CCR2/ITGB7/GCNT1/MIRLET7G	16
GO:0071675	regulation of mononuclear cell migration	16/1670	45/17913	1.43e-06	4.85e-05	3.74e-05	DUSP1/FPR2/SERPINE1/S100A14/CXCL17/SLAMF8/THBS1/C5AR1/TRPV4/CCL5/C3AR1/GREM1/AIF1/TGFB1/CCR2/CMKLR1	16
GO:0050710	negative regulation of cytokine secretion	21/1670	72/17913	1.47e-06	4.98e-05	3.84e-05	CARD17/LILRA5/FCGR2B/IL1R2/SRGN/NLRP3/C5AR2/RGCC/TNFAIP3/IL10/TNFRSF21/SERPINB1/IL27RA/ANXA1/SSC5D/PTPN22/TLR6/PTGER4/TMSB4X/ARG2/BANK1	21
GO:0070486	leukocyte aggregation	8/1670	12/17913	1.97e-06	6.59e-05	5.08e-05	NR4A3/S100A8/S100A9/BMP7/RAC2/ZAP70/MSN/STK10	8
GO:0061614	pri-miRNA transcription by RNA polymerase II	16/1670	46/17913	2e-06	6.59e-05	5.08e-05	FOS/FOSL1/NGFR/BMP2/JUN/KLF5/ETS1/IL10/LILRB4/SPI1/KLF4/ATOH8/TGFB1/SMAD3/PPARG/GNL3	16
GO:2000107	negative regulation of leukocyte apoptotic process	16/1670	46/17913	2e-06	6.59e-05	5.08e-05	CCL19/CXCR2/IL7R/CCR7/CCL5/HCLS1/CD74/FCER1G/PRKCQ/JAK3/TSC22D3/BCL6/CD27/RAG1/SLC39A10/ARG2	16
GO:0002827	positive regulation of T-helper 1 type immune response	10/1670	19/17913	2.03e-06	6.65e-05	5.12e-05	CCL19/SLC11A1/XCL1/IL23R/IL18/IL27RA/ANXA1/IL12RB1/CCR2/RIPK2	10
GO:0045824	negative regulation of innate immune response	18/1670	57/17913	2.32e-06	7.53e-05	5.81e-05	SERPINB4/MMP12/SLAMF8/SERPING1/LGALS9/TNFAIP3/SERPINB9/A2M/HAVCR2/VSIG4/IFI16/CD96/CR1/HLA-E/HLA-F/PPARG/ARRB2/SAMHD1	18
GO:0002377	immunoglobulin production	25/1670	98/17913	2.39e-06	7.72e-05	5.95e-05	IL6/HLA-DQB1/FCGR2B/IL7R/XCL1/RBP4/BATF/FCRL3/IL10/CD40LG/IL27RA/CD40/CARD11/CD22/LAX1/PTPRC/BCL6/ITM2A/TGFB1/TNFRSF4/HLA-E/BTK/SAMHD1/SHLD3/SHLD2	25
GO:0032733	positive regulation of interleukin-10 production	13/1670	32/17913	2.44e-06	7.83e-05	6.03e-05	LILRA5/INAVA/XCL1/LGALS9/TREM2/CD83/FCER1G/PYCARD/CD40LG/IRF4/TLR2/HGF/SASH3	13
GO:0042108	positive regulation of cytokine biosynthetic process	19/1670	63/17913	2.66e-06	8.38e-05	6.46e-05	IL6/EGR1/EBI3/THBS1/CD4/TYROBP/LTB/PRKCQ/IRF4/SPN/CD3E/CARD11/PTAFR/PTPRC/TLR6/SYK/CD86/CCR2/CYBB	19
GO:0045600	positive regulation of fat cell differentiation	19/1670	63/17913	2.66e-06	8.38e-05	6.46e-05	ZFP36/PTGS2/CEBPB/MEDAG/BMP2/LPL/KLF5/SFRP1/ID2/ZFP36L1/SFRP2/SNAI2/ZBTB7C/FRZB/SH3PXD2B/CMKLR1/PPARG/ZNF385A/TRPM4	19
GO:0030574	collagen catabolic process	14/1670	37/17913	2.75e-06	8.63e-05	6.65e-05	MMP7/MMP9/MMP12/MMP10/MMP20/CTSS/PRSS2/MMP2/VSIR/CTSB/CTSK/MMP14/MRC2/ADAMTS14	14
GO:0051591	response to cAMP	24/1670	93/17913	3.04e-06	9.41e-05	7.25e-05	FOSB/FOS/AREG/DUSP1/FOSL1/SLC5A5/CFTR/MMP19/DUOX2/ALDH3A1/PER1/THBD/AHR/ZFP36L1/GPD1/SLC8A3/DUOX1/PTAFR/PIK3CG/ASS1/REN/RAPGEF3/PFKFB1/SLC26A3	24
GO:0001773	myeloid dendritic cell activation	12/1670	28/17913	3.05e-06	9.41e-05	7.25e-05	DCSTAMP/BATF/SLAMF1/TSPAN32/IL10/HAVCR2/PYCARD/IRF4/SPI1/TGFB1/DOCK2/TGFBR2	12
GO:0010324	membrane invagination	18/1670	58/17913	3.07e-06	9.41e-05	7.26e-05	C3/FCGR2B/THBS1/ITGB2/CD300A/TREM2/FCER1G/AIF1/ITGAM/ARHGAP25/ADGRB1/MSR1/ELMO1/BIN2/NCKAP1L/ABCA1/MFGE8/PPARG	18
GO:0014068	positive regulation of phosphatidylinositol 3-kinase signaling	22/1670	81/17913	3.12e-06	9.5e-05	7.32e-05	CSF3/OSM/AGT/FGR/FLT3/KIT/CCL5/HCLS1/PIK3R5/NTRK2/IL18/NCF1/DCN/UNC5B/PDGFRA/FYN/PIK3CG/HGF/ERBB3/NKX3-1/RELN/F2	22
GO:0002295	T-helper cell lineage commitment	9/1670	16/17913	3.25e-06	9.82e-05	7.57e-05	IL6/BATF/SLAMF6/IL23R/IRF4/SPN/IL12RB1/LOXL3/MTOR	9
GO:0042130	negative regulation of T cell proliferation	17/1670	53/17913	3.46e-06	0.000104074	8.02e-05	VTCN1/XCL1/CTLA4/GPNMB/SHH/CEBPB/LGALS9/IL2RA/VSIR/IL10/TNFRSF21/HAVCR2/VSIG4/SPN/TGFB1/SDC4/ARG2	17
GO:0001913	T cell mediated cytotoxicity	13/1670	33/17913	3.69e-06	0.000108133	8.34e-05	FCGR2B/IL7R/XCL1/PRF1/IL23R/RIPK3/CTSC/PTPRC/IL12RB1/HLA-E/HLA-F/P2RX7/RAB27A	13
GO:0043369	CD4-positive or CD8-positive, alpha-beta T cell lineage commitment	10/1670	20/17913	3.72e-06	0.000108133	8.34e-05	IL6/SHH/BATF/SLAMF6/IL23R/IRF4/SPN/IL12RB1/LOXL3/MTOR	10
GO:1905523	positive regulation of macrophage migration	10/1670	20/17913	3.72e-06	0.000108133	8.34e-05	CCL3/CXCL17/THBS1/C5AR1/TRPV4/CCL5/TREM2/C3AR1/MMP14/CMKLR1	10
GO:0007229	integrin-mediated signaling pathway	24/1670	94/17913	3.72e-06	0.000108133	8.34e-05	FGR/ITGAD/ITGB2/ITGAX/FCER1G/TYROBP/SEMA7A/TSPAN32/TIMP1/HCK/NEDD9/PLEK/ITGAM/VAV3/SYK/ITGB7/FERMT3/ITGAL/ITGA10/VAV1/ITGA2B/LOXL3/THY1/ANGPTL3	24
GO:0030316	osteoclast differentiation	24/1670	94/17913	3.72e-06	0.000108133	8.34e-05	FOS/DCSTAMP/JUNB/CCL3/EPHA2/CEBPB/SFRP1/IL23R/LILRB3/TREM2/OSCAR/FCER1G/TYROBP/LILRB4/GPC3/CSF1R/ANXA2/INPP5D/KLF10/TGFB1/GPR183/MAFB/MITF/MTOR	24
GO:1904035	regulation of epithelial cell apoptotic process	23/1670	88/17913	3.84e-06	0.000110089	8.49e-05	IL6/SERPINB13/SERPINE1/ZFP36/THBS1/GATA3/ICAM1/RGCC/CCL2/SFRP4/NDNF/TNFAIP3/ZFP36L1/CD40LG/CD248/CD40/COL18A1/ARRB2/RAMP2/MTOR/SRSF6/MIR30E/MIR30B	23
GO:1904894	positive regulation of STAT cascade	23/1670	88/17913	3.84e-06	0.000110089	8.49e-05	IL6/SOCS3/OSM/IL7R/AGT/LIF/FLT3/TNFRSF18/KIT/CCL5/HCLS1/CD300A/IL23R/IL10/AKR1B1/IL18/CRLF1/CD40/CSF1R/FYN/IL10RA/HES1/F2	23
GO:0043277	apoptotic cell clearance	14/1670	38/17913	3.99e-06	0.000113061	8.72e-05	C3/THBS1/C4B/CCL2/TREM2/CD300LF/TYROBP/C4A/RARA/ADGRB1/LRP1/TGM2/PEAR1/MFGE8	14
GO:0043300	regulation of leukocyte degranulation	15/1670	43/17913	4e-06	0.000113061	8.72e-05	FCGR2B/FGR/ITGB2/LGALS9/CD84/CD300A/RAC2/FCER1G/ADGRE2/ITGAM/PTAFR/SYK/CCR2/HLA-F/UNC13D	15
GO:0006801	superoxide metabolic process	19/1670	65/17913	4.45e-06	0.000124314	9.58e-05	FPR2/NOS2/AGT/DUOX2/BMP7/ITGB2/CYBA/EDN1/TYROBP/NCF1/DUOX1/ITGAM/NCF2/TGFB1/SYK/NRROS/CYBB/SH3PXD2B/PREX1	19
GO:0098739	import across plasma membrane	19/1670	65/17913	4.45e-06	0.000124314	9.58e-05	ATP1A3/LRP2/AGT/FOLR1/SLC1A3/KCNJ5/ATP1B1/ATP1B2/SLC8A3/FYN/FOLR2/ABCC9/PER2/TRPM2/RGS4/SLC39A6/TRPM4/TRPV5/TRPV6	19
GO:1990868	response to chemokine	18/1670	60/17913	5.26e-06	0.000145138	0.000111882	CXCR1/DUSP1/CXCR4/CXCR2/CCR7/PADI2/CCR4/ACKR1/CCL5/CCRL2/EDN1/TREM2/RIPOR2/FOXC1/ROBO1/CCR2/CMKLR1/STK39	18
GO:1990869	cellular response to chemokine	18/1670	60/17913	5.26e-06	0.000145138	0.000111882	CXCR1/DUSP1/CXCR4/CXCR2/CCR7/PADI2/CCR4/ACKR1/CCL5/CCRL2/EDN1/TREM2/RIPOR2/FOXC1/ROBO1/CCR2/CMKLR1/STK39	18
GO:0002437	inflammatory response to antigenic stimulus	15/1670	44/17913	5.54e-06	0.000150946	0.000116359	C3/FCGR2B/CXCR2/CCR7/CNR1/GATA3/NLRP6/ICAM1/IL2RA/FCER1G/IL10/CD6/HLA-E/BTK/CYSLTR1	15
GO:0002548	monocyte chemotaxis	15/1670	44/17913	5.54e-06	0.000150946	0.000116359	IL6/DUSP1/FPR2/SERPINE1/CCL3/S100A14/CCL23/CXCL17/SLAMF8/CCL5/CCL2/GREM1/AIF1/ANXA1/CCR2	15
GO:0045060	negative thymic T cell selection	7/1670	10/17913	5.63e-06	0.000152423	0.000117497	CCR7/SHH/CD74/CD3E/PTPRC/ZAP70/DOCK2	7
GO:0002335	mature B cell differentiation	11/1670	25/17913	5.8e-06	0.000153203	0.000118099	FCGR2B/SLAMF8/CD19/DLL1/CMTM7/ITM2A/MFNG/PLCG2/DOCK10/GPR183/MALT1	11
GO:0032616	interleukin-13 production	11/1670	25/17913	5.8e-06	0.000153203	0.000118099	LILRA5/GATA3/NLRP3/LGALS9/TNFRSF21/IRF4/IL18/RARA/LEF1/HLA-E/ARG2	11
GO:0050901	leukocyte tethering or rolling	11/1670	25/17913	5.8e-06	0.000153203	0.000118099	SELE/CCL28/SELL/ADD2/SELPLG/SPN/VCAM1/PTAFR/CCR2/ITGB7/GCNT1	11
GO:2000482	regulation of interleukin-8 secretion	11/1670	25/17913	5.8e-06	0.000153203	0.000118099	C5AR2/LGALS9/PYCARD/CD244/ANXA1/SSC5D/TLR2/PTPN22/CD14/TLR6/TMSB4X	11
GO:0001776	leukocyte homeostasis	22/1670	84/17913	5.98e-06	0.000156819	0.000120887	IL6/CXCR2/FLT3/CACNA1F/LGALS9/IL2RA/CD74/TNFAIP3/FCER1G/JAK3/ANXA1/TSC22D3/RIPK3/CORO1A/TGFB1/CCR2/RAG1/DOCK10/NCKAP1L/GPR183/P2RX7/SLC40A1	22
GO:0031663	lipopolysaccharide-mediated signaling pathway	17/1670	55/17913	6.11e-06	0.000159364	0.000122848	CCL3/CCL5/CCL2/CD55/TNFAIP3/CD180/HCK/IL18/LILRA2/CD6/TLR2/PTAFR/PTPN22/TGFB1/LY86/RIPK2/MALT1	17
GO:0043373	CD4-positive, alpha-beta T cell lineage commitment	9/1670	17/17913	6.33e-06	0.000164082	0.000126485	IL6/BATF/SLAMF6/IL23R/IRF4/SPN/IL12RB1/LOXL3/MTOR	9
GO:0001562	response to protozoan	10/1670	21/17913	6.5e-06	0.000167664	0.000129247	VTCN1/SLC11A1/BATF/TSPAN32/IL10/IRF4/CD40/IRF8/CLEC7A/CCDC88B	10
GO:0033627	cell adhesion mediated by integrin	18/1670	61/17913	6.82e-06	0.00017432	0.000134377	SERPINE1/ITGB6/EPHA2/CCL5/CXCL13/MUC1/ICAM1/SFRP2/PLAU/SNAI2/CD3E/FOXC2/SYK/PIK3CG/FERMT3/SKAP1/NCKAP1L/DPP4	18
GO:0001774	microglial cell activation	16/1670	50/17913	6.92e-06	0.00017432	0.000134377	IL6/FPR2/CCL3/C5AR1/JUN/ITGB2/TREM2/TYROBP/AIF1/TLR2/ITGAM/CTSC/C1QA/PTPRC/TLR6/CST7	16
GO:0002269	leukocyte activation involved in inflammatory response	16/1670	50/17913	6.92e-06	0.00017432	0.000134377	IL6/FPR2/CCL3/C5AR1/JUN/ITGB2/TREM2/TYROBP/AIF1/TLR2/ITGAM/CTSC/C1QA/PTPRC/TLR6/CST7	16
GO:0010718	positive regulation of epithelial to mesenchymal transition	16/1670	50/17913	6.92e-06	0.00017432	0.000134377	IL6/SERPINB3/BMP2/PDPN/BMP7/RGCC/SNAI1/FOXC1/TIAM1/LEF1/TGFB1/ENG/SMAD3/TGFBR2/MTOR/GCNT2	16
GO:0002708	positive regulation of lymphocyte mediated immunity	23/1670	91/17913	7.08e-06	0.000176253	0.000135867	IL6/C3/XCL1/GATA3/NLRP3/SLAMF6/IL23R/IL18RAP/FCER1G/IL18/CD40/PTPRC/TGFB1/IL12RB1/HLA-E/BTK/SASH3/HLA-F/VAV1/P2RX7/SHLD3/MALT1/SHLD2	23
GO:0060333	interferon-gamma-mediated signaling pathway	23/1670	91/17913	7.08e-06	0.000176253	0.000135867	SOCS3/TRIM31/HLA-DQB1/HLA-DQB2/HLA-DRB1/HLA-DRA/ICAM1/HLA-DQA2/HLA-DPA1/HLA-DPB1/HCK/IRF4/VCAM1/IRF8/PTAFR/HLA-E/HLA-A/TRIM22/CIITA/HLA-F/PPARG/HLA-B/TRIM68	23
GO:0046427	positive regulation of JAK-STAT cascade	22/1670	85/17913	7.36e-06	0.000182176	0.000140434	IL6/SOCS3/OSM/AGT/LIF/FLT3/TNFRSF18/KIT/CCL5/HCLS1/CD300A/IL23R/IL10/AKR1B1/IL18/CRLF1/CD40/CSF1R/FYN/IL10RA/HES1/F2	22
GO:0045066	regulatory T cell differentiation	13/1670	35/17913	7.95e-06	0.000195731	0.000150882	PLA2G2D/CTLA4/TNFRSF18/LGALS9/IL2RA/VSIR/RUNX1/LILRB4/CR1/BCL6/TGFB1/NFATC2/MIR30B	13
GO:0001657	ureteric bud development	24/1670	98/17913	8.11e-06	0.00019845	0.000152978	FGF8/AGT/WNT6/SHH/PGF/BMP2/GATA3/BMP7/HOXD11/SFRP1/SPRY1/GREM1/GPC3/CRLF1/RARA/FOXC2/FOXC1/TGFB1/SDC4/HES1/SMAD3/SMAD7/EPCAM/ARG2	24
GO:0072539	T-helper 17 cell differentiation	11/1670	26/17913	9.21e-06	0.00022314	0.000172011	IL6/NLRP3/BATF/SLAMF6/IL23R/IRF4/IL12RB1/NFKBID/SMAD7/LOXL3/MALT1	11
GO:0070098	chemokine-mediated signaling pathway	16/1670	51/17913	9.22e-06	0.00022314	0.000172011	CXCR1/CXCR4/CXCR2/CCR7/PADI2/CCR4/ACKR1/CCL5/CCRL2/EDN1/TREM2/FOXC1/ROBO1/CCR2/CMKLR1/STK39	16
GO:0032637	interleukin-8 production	21/1670	80/17913	9.3e-06	0.000223849	0.000172558	SERPINE1/CHI3L1/NOS2/HSPA1B/C5AR2/LGALS9/IL10/HSPA1A/PYCARD/CD244/ANXA1/SSC5D/LILRA2/TLR2/KLF4/PTPN22/CD14/PTPRC/TLR6/CD33/TMSB4X	21
GO:0072163	mesonephric epithelium development	24/1670	99/17913	9.77e-06	0.000232546	0.000179262	FGF8/AGT/WNT6/SHH/PGF/BMP2/GATA3/BMP7/HOXD11/SFRP1/SPRY1/GREM1/GPC3/CRLF1/RARA/FOXC2/FOXC1/TGFB1/SDC4/HES1/SMAD3/SMAD7/EPCAM/ARG2	24
GO:0072164	mesonephric tubule development	24/1670	99/17913	9.77e-06	0.000232546	0.000179262	FGF8/AGT/WNT6/SHH/PGF/BMP2/GATA3/BMP7/HOXD11/SFRP1/SPRY1/GREM1/GPC3/CRLF1/RARA/FOXC2/FOXC1/TGFB1/SDC4/HES1/SMAD3/SMAD7/EPCAM/ARG2	24
GO:0045064	T-helper 2 cell differentiation	8/1670	14/17913	1.01e-05	0.000238698	0.000184004	GATA3/NLRP3/BATF/IL18/ANXA1/RARA/BCL6/CD86	8
GO:0045687	positive regulation of glial cell differentiation	15/1670	46/17913	1.03e-05	0.000242895	0.000187239	CXCR4/LIF/SHH/BMP2/TNFRSF1B/ID2/TREM2/TLR2/C1QA/TGFB1/TENM4/HES1/PPARG/MTOR/NKX6-2	15
GO:0002675	positive regulation of acute inflammatory response	12/1670	31/17913	1.08e-05	0.000252414	0.000194578	IL6/C2CD4B/C3/PTGS2/OSM/CCR7/CNR1/FCER1G/HLA-E/BTK/PIK3CG/OSMR	12
GO:0002724	regulation of T cell cytokine production	12/1670	31/17913	1.08e-05	0.000252414	0.000194578	IL6/XCL1/GATA3/NLRP3/TNFRSF1B/IL18/CCR2/SASH3/HLA-F/SMAD7/MALT1/TRPM4	12
GO:0032656	regulation of interleukin-13 production	10/1670	22/17913	1.09e-05	0.000253224	0.000195202	LILRA5/GATA3/NLRP3/LGALS9/TNFRSF21/IRF4/RARA/LEF1/HLA-E/ARG2	10
GO:0002228	natural killer cell mediated immunity	18/1670	63/17913	1.12e-05	0.000258894	0.000199573	SERPINB4/KLRC2/SLAMF6/LGALS9/IL18RAP/SERPINB9/KLRD1/HAVCR2/CD96/IL18/SLAMF7/CORO1A/HLA-E/HLA-F/VAV1/ARRB2/UNC13D/RAB27A	18
GO:0046636	negative regulation of alpha-beta T cell activation	13/1670	36/17913	1.14e-05	0.000261133	0.000201299	XCL1/SHH/LGALS9/CD300A/VSIR/RUNX3/RUNX1/JAK3/ANXA1/BCL6/SMAD7/LOXL3/ARG2	13
GO:0033077	T cell differentiation in thymus	19/1670	69/17913	1.16e-05	0.000265256	0.000204477	VNN1/EGR3/IL7R/CCR7/SHH/GATA3/CD74/ZFP36L2/ZFP36L1/CD3E/CARD11/BCL11B/RIPK3/PTPRC/ZAP70/DOCK2/NFKBID/RAG1/MAFB	19
GO:2000515	negative regulation of CD4-positive, alpha-beta T cell activation	11/1670	27/17913	1.42e-05	0.000321366	0.00024773	XCL1/LGALS9/VSIR/RUNX3/RUNX1/JAK3/ANXA1/BCL6/SMAD7/LOXL3/ARG2	11
GO:0043383	negative T cell selection	7/1670	11/17913	1.42e-05	0.000321366	0.00024773	CCR7/SHH/CD74/CD3E/PTPRC/ZAP70/DOCK2	7
GO:0045429	positive regulation of nitric oxide biosynthetic process	14/1670	42/17913	1.53e-05	0.000342591	0.000264092	PTGS2/KLF2/AGT/HBB/ITGB2/ICAM1/EDN1/AIF1/KLF4/TLR6/ASS1/SMAD3/MTOR/DDAH1	14
GO:0070232	regulation of T cell apoptotic process	12/1670	32/17913	1.59e-05	0.000354269	0.000273094	IL7R/PDCD1/CCL5/LGALS9/PRKCQ/JAK3/TSC22D3/RIPK3/CD27/NFKBID/RAG1/ARG2	12
GO:0006968	cellular defense response	16/1670	53/17913	1.59e-05	0.000354269	0.000273094	FOSL1/CXCR2/ITK/C5AR1/KLRC2/PRF1/GNLY/FCMR/LSP1/TYROBP/MNDA/SPN/NCF1/CD300C/NCF2/CCR2	16
GO:0061900	glial cell activation	17/1670	59/17913	1.73e-05	0.000381118	0.000293791	IL6/FPR2/CCL3/C5AR1/JUN/ITGB2/TREM2/TYROBP/AIF1/TLR2/ITGAM/CTSC/C1QA/PTPRC/TLR6/CST7/LRP1	17
GO:0090303	positive regulation of wound healing	17/1670	59/17913	1.73e-05	0.000381118	0.000293791	INSL3/SERPINE1/CXCR4/DUOX2/THBS1/PDPN/THBD/HBEGF/ANXA1/PLEK/DUOX1/FOXC2/F3/PLPP3/TGFBR2/MTOR/F2	17
GO:0060445	branching involved in salivary gland morphogenesis	10/1670	23/17913	1.77e-05	0.000387902	0.00029902	FGF8/SHH/BMP7/FGF10/NTN4/SNAI2/TGM2/HGF/PLXND1/ESRP2	10
GO:0045639	positive regulation of myeloid cell differentiation	22/1670	90/17913	1.97e-05	0.000428686	0.00033046	FOS/DCSTAMP/LIF/HSPA1B/JUN/HCLS1/ID2/CD74/IL23R/ETS1/TREM2/CD4/ZFP36L1/TYROBP/RUNX1/HSPA1A/RHEX/INPP5D/LEF1/KLF10/TGFB1/NCKAP1L	22
GO:0002716	negative regulation of natural killer cell mediated immunity	8/1670	15/17913	1.98e-05	0.000429821	0.000331334	SERPINB4/LGALS9/SERPINB9/HAVCR2/CD96/HLA-E/HLA-F/ARRB2	8
GO:0002363	alpha-beta T cell lineage commitment	9/1670	19/17913	2.02e-05	0.000429821	0.000331334	IL6/BATF/SLAMF6/IL23R/IRF4/SPN/IL12RB1/LOXL3/MTOR	9
GO:0002544	chronic inflammatory response	9/1670	19/17913	2.02e-05	0.000429821	0.000331334	S100A8/VNN1/THBS1/CCL5/CXCL13/TNFAIP3/IL10/VCAM1/UNC13D	9
GO:0042403	thyroid hormone metabolic process	9/1670	19/17913	2.02e-05	0.000429821	0.000331334	SLC5A5/DUOXA1/DUOX2/DUOXA2/GATA3/SULT1B1/DIO3/DUOX1/TPO	9
GO:0045061	thymic T cell selection	9/1670	19/17913	2.02e-05	0.000429821	0.000331334	CCR7/SHH/GATA3/CD74/CD3E/CARD11/PTPRC/ZAP70/DOCK2	9
GO:1904407	positive regulation of nitric oxide metabolic process	14/1670	43/17913	2.07e-05	0.000433654	0.000334289	PTGS2/KLF2/AGT/HBB/ITGB2/ICAM1/EDN1/AIF1/KLF4/TLR6/ASS1/SMAD3/MTOR/DDAH1	14
GO:0002763	positive regulation of myeloid leukocyte differentiation	16/1670	54/17913	2.07e-05	0.000433654	0.000334289	FOS/DCSTAMP/LIF/JUN/HCLS1/ID2/CD74/IL23R/TREM2/CD4/ZFP36L1/TYROBP/RUNX1/LEF1/KLF10/TGFB1	16
GO:1904645	response to amyloid-beta	16/1670	54/17913	2.07e-05	0.000433654	0.000334289	FPR2/ATP1A3/MMP9/MMP12/FCGR2B/NGFR/ICAM1/MMP2/TREM2/VCAM1/TLR6/LRP1/FYN/DNM1/CACNB1/MIR98	16
GO:0070229	negative regulation of lymphocyte apoptotic process	11/1670	28/17913	2.15e-05	0.000447681	0.000345103	IL7R/CCL5/CD74/PRKCQ/JAK3/TSC22D3/BCL6/CD27/RAG1/SLC39A10/ARG2	11
GO:0002711	positive regulation of T cell mediated immunity	13/1670	38/17913	2.23e-05	0.000461374	0.000355658	IL6/XCL1/GATA3/NLRP3/IL23R/IL18/PTPRC/IL12RB1/HLA-E/SASH3/HLA-F/P2RX7/MALT1	13
GO:0007431	salivary gland development	13/1670	38/17913	2.23e-05	0.000461374	0.000355658	FGF8/TFCP2L1/SHH/BMP7/FGF10/NTN4/SNAI2/TGFB1/TGM2/HGF/PLXND1/ESRP2/NKX3-1	13
GO:0043030	regulation of macrophage activation	18/1670	66/17913	2.27e-05	0.000465735	0.000359019	IL6/CCL3/FCGR2B/THBS1/C5AR1/IL1RL1/ITGB2/CD74/TREM2/IL10/HAVCR2/VSIG4/ITGAM/CTSC/C1QA/PTPRC/TLR6/CST7	18
GO:0045589	regulation of regulatory T cell differentiation	12/1670	33/17913	2.28e-05	0.000466943	0.000359951	CTLA4/TNFRSF18/LGALS9/IL2RA/VSIR/RUNX1/LILRB4/CR1/BCL6/TGFB1/NFATC2/MIR30B	12
GO:0010717	regulation of epithelial to mesenchymal transition	22/1670	91/17913	2.37e-05	0.000482427	0.000371887	IL6/SERPINB3/FOXA2/BMP2/PDPN/BMP7/RGCC/SFRP1/SFRP2/GREM1/SNAI1/FOXC1/TIAM1/LEF1/TGFB1/LDLRAD4/ENG/SMAD3/TGFBR2/SMAD7/MTOR/GCNT2	22
GO:0031295	T cell costimulation	16/1670	55/17913	2.67e-05	0.000540868	0.000416937	CCL19/BTLA/CCR7/EFNB3/PDCD1/CTLA4/CD40LG/CD3E/MAP3K8/CARD11/GRAP2/FYN/CD86/VAV1/LCK/DPP4	16
GO:0019731	antibacterial humoral response	14/1670	44/17913	2.78e-05	0.000558933	0.000430863	KLK5/DMBT1/KLK7/DEFB1/IGHA2/IGHA1/SLPI/JCHAIN/IGHM/IGKV3-20/HIST1H2BI/RNASE6/HLA-E/SPON2	14
GO:0001914	regulation of T cell mediated cytotoxicity	10/1670	24/17913	2.78e-05	0.000558933	0.000430863	FCGR2B/IL7R/XCL1/IL23R/RIPK3/PTPRC/IL12RB1/HLA-E/HLA-F/P2RX7	10
GO:0034113	heterotypic cell-cell adhesion	17/1670	61/17913	2.8e-05	0.000559295	0.000431142	IL1RN/CEACAM6/ITGAD/BMP7/ITGB2/ITGAX/IL10/VCAM1/CD1D/KLF4/PTPRC/ITGB7/SKAP1/LCK/THY1/DSC2/GCNT2	17
GO:0050918	positive chemotaxis	18/1670	67/17913	2.83e-05	0.000563277	0.000434211	FGF8/FPR2/CCL3/CXCL8/GPNMB/CCR4/CCL5/PGF/FGF10/CORO1A/S1PR1/F3/MET/LRP1/HGF/SMAD3/CDH13/IL16	18
GO:0030890	positive regulation of B cell proliferation	13/1670	39/17913	3.07e-05	0.000602252	0.000464256	CD74/FCRL3/CD40/CARD11/CDKN1A/PTPRC/BCL6/VAV3/TNFRSF4/NFATC2/NCKAP1L/GPR183/SLC39A10	13
GO:0048713	regulation of oligodendrocyte differentiation	13/1670	39/17913	3.07e-05	0.000602252	0.000464256	CXCR4/SHH/TNFRSF1B/ID2/TNFRSF21/TLR2/TENM4/HES1/PPARG/MTOR/SLC45A3/DLX2/DLX1	13
GO:0050830	defense response to Gram-positive bacterium	21/1670	86/17913	3.07e-05	0.000602252	0.000464256	IL6/KRT6A/DMBT1/DEFB1/LYZ/FGR/EPHA2/C5AR1/NLRP3/HIST1H2BI/TNFSF8/HAVCR2/RNASE6/IL27RA/MPEG1/SSC5D/TLR2/HLA-E/P2RX7/RIPK2/STAB2	21
GO:0010454	negative regulation of cell fate commitment	7/1670	12/17913	3.14e-05	0.00060812	0.000468779	DKK1/SOSTDC1/GLIS1/SOX17/SFRP2/LOXL3/NKX6-2	7
GO:0060394	negative regulation of pathway-restricted SMAD protein phosphorylation	7/1670	12/17913	3.14e-05	0.00060812	0.000468779	DKK1/GREM1/LDLRAD4/SMAD7/SNX25/PMEPA1/MIRLET7G	7
GO:0072540	T-helper 17 cell lineage commitment	7/1670	12/17913	3.14e-05	0.00060812	0.000468779	IL6/BATF/SLAMF6/IL23R/IRF4/IL12RB1/LOXL3	7
GO:0007435	salivary gland morphogenesis	12/1670	34/17913	3.23e-05	0.000622684	0.000480006	FGF8/SHH/BMP7/FGF10/NTN4/SNAI2/TGFB1/TGM2/HGF/PLXND1/ESRP2/NKX3-1	12
GO:0042832	defense response to protozoan	9/1670	20/17913	3.37e-05	0.000647373	0.000499038	SLC11A1/BATF/TSPAN32/IL10/IRF4/CD40/IRF8/CLEC7A/CCDC88B	9
GO:0031294	lymphocyte costimulation	16/1670	56/17913	3.42e-05	0.000651677	0.000502356	CCL19/BTLA/CCR7/EFNB3/PDCD1/CTLA4/CD40LG/CD3E/MAP3K8/CARD11/GRAP2/FYN/CD86/VAV1/LCK/DPP4	16
GO:0030193	regulation of blood coagulation	19/1670	74/17913	3.43e-05	0.000651677	0.000502356	FOXA2/SERPINE1/THBS1/APOE/PDPN/PLAUR/SERPING1/THBD/EDN1/C1QTNF1/PLAT/PRKCQ/PLAU/PLEK/F3/PDGFRA/SYK/ABAT/F2	19
GO:0002637	regulation of immunoglobulin production	17/1670	62/17913	3.52e-05	0.000667543	0.000514587	IL6/FCGR2B/XCL1/RBP4/FCRL3/IL10/CD40LG/IL27RA/CD40/CD22/PTPRC/BCL6/TGFB1/TNFRSF4/HLA-E/SHLD3/SHLD2	17
GO:0002830	positive regulation of type 2 immune response	8/1670	16/17913	3.64e-05	0.000680934	0.00052491	IL6/XCL1/GATA3/NLRP3/CD74/IL18/RARA/CD86	8
GO:0006590	thyroid hormone generation	8/1670	16/17913	3.64e-05	0.000680934	0.00052491	SLC5A5/DUOXA1/DUOX2/DUOXA2/GATA3/DIO3/DUOX1/TPO	8
GO:0032695	negative regulation of interleukin-12 production	8/1670	16/17913	3.64e-05	0.000680934	0.00052491	LILRA5/THBS1/SLAMF1/IL10/JAK3/MEFV/CMKLR1/ARRB2	8
GO:0002448	mast cell mediated immunity	14/1670	45/17913	3.69e-05	0.000683395	0.000526806	NR4A3/FGR/KIT/LGALS9/CD84/CD300A/RAC2/FCER1G/SERPINB9/ADGRE2/BTK/PIK3CG/UNC13D/SPON2	14
GO:0002820	negative regulation of adaptive immune response	14/1670	45/17913	3.69e-05	0.000683395	0.000526806	FCGR2B/IL7R/XCL1/IL1RL1/HAVCR2/SAMSN1/IL27RA/JAK3/CR1/PTPRC/BCL6/HLA-F/SMAD7/LOXL3	14
GO:0048709	oligodendrocyte differentiation	22/1670	94/17913	4.05e-05	0.000748448	0.000576954	CXCR4/SHH/TNFRSF1B/ID2/NTRK2/TNFRSF21/LPAR1/SLC8A3/TLR2/TRPC4/TGFB1/TENM4/SOX6/CNTNAP1/HES1/PPARG/MTOR/BNIP3/SLC45A3/NKX6-2/DLX2/DLX1	22
GO:0002712	regulation of B cell mediated immunity	15/1670	51/17913	4.11e-05	0.000752163	0.000579817	C3/FCGR2B/XCL1/FCER1G/IL10/IL27RA/CD40/CR1/PTPRC/BCL6/TGFB1/HLA-E/BTK/SHLD3/SHLD2	15
GO:0002889	regulation of immunoglobulin mediated immune response	15/1670	51/17913	4.11e-05	0.000752163	0.000579817	C3/FCGR2B/XCL1/FCER1G/IL10/IL27RA/CD40/CR1/PTPRC/BCL6/TGFB1/HLA-E/BTK/SHLD3/SHLD2	15
GO:0001912	positive regulation of leukocyte mediated cytotoxicity	13/1670	40/17913	4.16e-05	0.000754906	0.000581931	NOS2/XCL1/SLAMF6/IL23R/IL18RAP/TYROBP/ITGAM/PTPRC/IL12RB1/HLA-E/HLA-F/VAV1/P2RX7	13
GO:0002823	negative regulation of adaptive immune response based on somatic recombination of immune receptors built from immunoglobulin superfamily domains	13/1670	40/17913	4.16e-05	0.000754906	0.000581931	FCGR2B/IL7R/XCL1/IL1RL1/HAVCR2/IL27RA/JAK3/CR1/PTPRC/BCL6/HLA-F/SMAD7/LOXL3	13
GO:1900046	regulation of hemostasis	19/1670	75/17913	4.19e-05	0.000757657	0.000584052	FOXA2/SERPINE1/THBS1/APOE/PDPN/PLAUR/SERPING1/THBD/EDN1/C1QTNF1/PLAT/PRKCQ/PLAU/PLEK/F3/PDGFRA/SYK/ABAT/F2	19
GO:0090025	regulation of monocyte chemotaxis	10/1670	25/17913	4.25e-05	0.000765682	0.000590239	DUSP1/FPR2/SERPINE1/S100A14/CXCL17/SLAMF8/CCL5/GREM1/AIF1/CCR2	10
GO:0030101	natural killer cell activation	17/1670	63/17913	4.41e-05	0.000790917	0.000609692	PRDM1/ITGB2/ID2/IL23R/TYROBP/HAVCR2/IL18/CD244/SLAMF7/ELF4/CORO1A/PTPN22/PTPRC/HLA-E/HLA-F/UNC13D/RAB27A	17
GO:0060603	mammary gland duct morphogenesis	11/1670	30/17913	4.59e-05	0.000815223	0.000628429	AREG/SOSTDC1/EPHA2/FGF10/NTN1/ESR1/PGR/CSF1R/VDR/TGFB1/ETV5	11
GO:1902895	positive regulation of pri-miRNA transcription by RNA polymerase II	11/1670	30/17913	4.59e-05	0.000815223	0.000628429	FOS/NGFR/BMP2/JUN/KLF5/IL10/SPI1/ATOH8/TGFB1/SMAD3/GNL3	11
GO:0002720	positive regulation of cytokine production involved in immune response	15/1670	52/17913	5.28e-05	0.000935323	0.000721009	IL6/NR4A3/XCL1/GATA3/NLRP3/CD74/FCER1G/SEMA7A/IL18/GPRC5B/HLA-E/SASH3/HLA-F/MALT1/SPON2	15
GO:1903055	positive regulation of extracellular matrix organization	9/1670	21/17913	5.42e-05	0.00095128	0.00073331	IL6/AGT/PDPN/RGCC/TGFB1/MELTF/CARMIL2/SMAD3/FSCN1	9
GO:2000316	regulation of T-helper 17 type immune response	9/1670	21/17913	5.42e-05	0.00095128	0.00073331	NLRP3/IL23R/PRKCQ/IL27RA/IL12RB1/NFKBID/SMAD7/LOXL3/MALT1	9
GO:2000404	regulation of T cell migration	13/1670	41/17913	5.57e-05	0.000975118	0.000751686	CCL20/XCL1/CCL5/CXCL13/PYCARD/APOD/SPN/IL27RA/AIF1/RIPOR2/RIPK3/CCR2/STK39	13
GO:0090218	positive regulation of lipid kinase activity	12/1670	36/17913	6.18e-05	0.00107721	0.000830387	FPR2/CCL19/FGR/CCR7/FLT3/KIT/CD19/PDGFRA/VAV3/TGFB1/AGAP2/F2	12
GO:0002864	regulation of acute inflammatory response to antigenic stimulus	7/1670	13/17913	6.26e-05	0.00108149	0.000833684	C3/FCGR2B/CCR7/CNR1/FCER1G/HLA-E/BTK	7
GO:0045086	positive regulation of interleukin-2 biosynthetic process	7/1670	13/17913	6.26e-05	0.00108149	0.000833684	CD4/PRKCQ/IRF4/CD3E/CARD11/PTPRC/CD86	7
GO:0070233	negative regulation of T cell apoptotic process	8/1670	17/17913	6.32e-05	0.00108245	0.000834423	IL7R/CCL5/PRKCQ/JAK3/TSC22D3/CD27/RAG1/ARG2	8
GO:0002360	T cell lineage commitment	10/1670	26/17913	6.34e-05	0.00108245	0.000834423	IL6/SHH/BATF/SLAMF6/IL23R/IRF4/SPN/IL12RB1/LOXL3/MTOR	10
GO:0002507	tolerance induction	10/1670	26/17913	6.34e-05	0.00108245	0.000834423	PDCD1/CCR4/LGALS9/IL2RA/TNFAIP3/HAVCR2/CD3E/TGFB1/HLA-E/TGFBR2	10
GO:0002312	B cell activation involved in immune response	18/1670	71/17913	6.55e-05	0.00111054	0.000856077	FCGR2B/CD19/BATF/DLL1/IL10/CD40LG/IL27RA/CD40/PTPRC/BCL6/ITM2A/TGFB1/MFNG/PLCG2/DOCK10/GPR183/SHLD3/SHLD2	18
GO:1903036	positive regulation of response to wounding	18/1670	71/17913	6.55e-05	0.00111054	0.000856077	INSL3/SERPINE1/CXCR4/DUOX2/THBS1/PDPN/THBD/HBEGF/ANXA1/PLEK/DUOX1/FOXC2/F3/PLPP3/LRP1/TGFBR2/MTOR/F2	18
GO:0043551	regulation of phosphatidylinositol 3-kinase activity	15/1670	53/17913	6.74e-05	0.00113762	0.000876951	SOCS3/FPR2/CCL19/FGR/CCR7/FLT3/KIT/CD19/PIK3R5/KLF4/PDGFRA/VAV3/TGFB1/PIK3IP1/AGAP2	15
GO:0032677	regulation of interleukin-8 production	18/1670	72/17913	7.98e-05	0.00134275	0.00103508	SERPINE1/HSPA1B/C5AR2/LGALS9/IL10/HSPA1A/PYCARD/CD244/ANXA1/SSC5D/TLR2/KLF4/PTPN22/CD14/PTPRC/TLR6/CD33/TMSB4X	18
GO:0042475	odontogenesis of dentin-containing tooth	20/1670	85/17913	8.26e-05	0.00138321	0.00106627	FGF8/SERPINE1/MMP20/WNT6/SOSTDC1/TP63/SHH/BMP2/BMP7/ITGB4/FGF10/RUNX2/CSF3R/BCL11B/FOXC1/LEF1/PDGFRA/FOXO1/DLX2/DLX1	20
GO:0010517	regulation of phospholipase activity	17/1670	66/17913	8.37e-05	0.00139683	0.00107677	SELE/AGT/ANXA8/ITK/C5AR1/KIT/CCL5/NTF4/ESR1/NTRK2/LPAR1/PTAFR/PDGFRA/LRP1/PLCB2/BICD1/ANGPTL3	17
GO:0042094	interleukin-2 biosynthetic process	9/1670	22/17913	8.41e-05	0.00139804	0.0010777	ZFP36/CD4/PRKCQ/IRF4/IL18/CD3E/CARD11/PTPRC/CD86	9
GO:0050818	regulation of coagulation	19/1670	79/17913	9e-05	0.00149071	0.00114914	FOXA2/SERPINE1/THBS1/APOE/PDPN/PLAUR/SERPING1/THBD/EDN1/C1QTNF1/PLAT/PRKCQ/PLAU/PLEK/F3/PDGFRA/SYK/ABAT/F2	19
GO:0043552	positive regulation of phosphatidylinositol 3-kinase activity	11/1670	32/17913	9.09e-05	0.00149989	0.00115621	FPR2/CCL19/FGR/CCR7/FLT3/KIT/CD19/PDGFRA/VAV3/TGFB1/AGAP2	11
GO:0043616	keratinocyte proliferation	13/1670	43/17913	9.69e-05	0.00158745	0.00122371	AREG/SDR16C5/ZFP36/TP63/CDH3/FGF10/ZFP36L1/SNAI2/KLF9/BCL11B/VDR/CDH13/SRSF6	13
GO:0060443	mammary gland morphogenesis	13/1670	43/17913	9.69e-05	0.00158745	0.00122371	AREG/SOSTDC1/ELF3/EPHA2/FGF10/NTN1/ESR1/PGR/CSF1R/VDR/TGFB1/ETV5/TGFBR2	13
GO:0002291	T cell activation via T cell receptor contact with antigen bound to MHC molecule on antigen presenting cell	6/1670	10/17913	9.82e-05	0.00160235	0.00123519	ICAM1/LGALS9/HAVCR2/HLA-DMB/APBB1IP/ITGAL	6
GO:0035272	exocrine system development	14/1670	49/17913	0.000104533	0.00168801	0.00130123	FGF8/TFCP2L1/SHH/BMP7/FGF10/NTN4/SNAI2/FOXC1/TGFB1/TGM2/HGF/PLXND1/ESRP2/NKX3-1	14
GO:0048260	positive regulation of receptor-mediated endocytosis	14/1670	49/17913	0.000104533	0.00168801	0.00130123	SELE/SERPINE1/C3/CCL19/SFRP4/GREM1/TF/ANXA2/SYK/PLCG2/SGIP1/ARRB2/BICD1/EGF	14
GO:0044070	regulation of anion transport	21/1670	93/17913	0.000104629	0.00168801	0.00130123	CFTR/CYP4A11/AGT/THBS1/APOE/CEBPB/EDN1/SFRP4/SV2A/SLC38A3/PTAFR/ABCB1/SYK/PER2/P2RX7/RGS4/MTOR/ATP8A1/STK39/ABAT/ATP8A2	21
GO:0032722	positive regulation of chemokine production	15/1670	55/17913	0.000107318	0.00172502	0.00132976	IL6/EGR1/TRPV4/IL1RL1/LPL/LGALS9/CD74/HAVCR2/PYCARD/AIF1/CSF1R/TLR2/LRP1/RIPK2/ALOX15B	15
GO:0110110	positive regulation of animal organ morphogenesis	19/1670	80/17913	0.000107855	0.00172727	0.0013315	FGF8/DKK1/AGT/LIF/WNT6/BMP2/GATA3/BMP7/FGF10/EDN1/TNFAIP3/SPRY1/GREM1/VDR/TGFB1/ROBO1/ENG/TGFBR2/SRSF6	19
GO:0071604	transforming growth factor beta production	12/1670	38/17913	0.000112142	0.00178935	0.00137935	SERPINB7/ITGB6/PTGS2/XCL1/CDH3/THBS1/LGALS9/TYROBP/LUM/NRROS/LAPTM4B/SMAD3	12
GO:0001771	immunological synapse formation	7/1670	14/17913	0.000115048	0.00181576	0.00139971	CCL19/CCR7/PRF1/HAVCR2/CD6/DOCK2/MSN	7
GO:0045953	negative regulation of natural killer cell mediated cytotoxicity	7/1670	14/17913	0.000115048	0.00181576	0.00139971	SERPINB4/LGALS9/SERPINB9/HAVCR2/HLA-E/HLA-F/ARRB2	7
GO:0046851	negative regulation of bone remodeling	7/1670	14/17913	0.000115048	0.00181576	0.00139971	IL6/SFRP1/TNFAIP3/GREM1/TMEM119/INPP5D/P2RX7	7
GO:0010837	regulation of keratinocyte proliferation	11/1670	33/17913	0.000124937	0.00195063	0.00150367	AREG/ZFP36/TP63/CDH3/FGF10/ZFP36L1/SNAI2/KLF9/BCL11B/VDR/SRSF6	11
GO:0010922	positive regulation of phosphatase activity	11/1670	33/17913	0.000124937	0.00195063	0.00150367	BMP2/CD300A/FCRL3/PLEK/RIPK3/PTPRC/PPP1R15A/SMAD3/CD33/MTOR/SLC39A10	11
GO:0043032	positive regulation of macrophage activation	11/1670	33/17913	0.000124937	0.00195063	0.00150367	CCL3/THBS1/IL1RL1/ITGB2/TREM2/IL10/HAVCR2/ITGAM/CTSC/C1QA/TLR6	11
GO:1900274	regulation of phospholipase C activity	13/1670	44/17913	0.000125947	0.00195937	0.00151041	SELE/AGT/ITK/C5AR1/KIT/NTF4/ESR1/NTRK2/LPAR1/PTAFR/PDGFRA/PLCB2/BICD1	13
GO:0046209	nitric oxide metabolic process	19/1670	81/17913	0.000128757	0.00198889	0.00153317	PTGS2/NOS2/KLF2/AGT/HBB/ITGB2/NOS1/ICAM1/EDN1/IL10/AIF1/TLR2/KLF4/TLR6/ASS1/SMAD3/MTOR/DDAH1/ARG2	19
GO:0046849	bone remodeling	19/1670	81/17913	0.000128757	0.00198889	0.00153317	IL6/DCSTAMP/PDK4/EPHA2/SFRP1/RAC2/TNFAIP3/LEPR/GREM1/PTH1R/CTSK/TMEM119/CSF1R/INPP5D/S1PR1/TGFB1/SYK/P2RX7/MITF	19
GO:0043550	regulation of lipid kinase activity	16/1670	62/17913	0.000131027	0.0020168	0.00155469	SOCS3/FPR2/CCL19/FGR/CCR7/FLT3/KIT/CD19/PIK3R5/KLF4/PDGFRA/VAV3/TGFB1/PIK3IP1/AGAP2/F2	16
GO:0031343	positive regulation of cell killing	14/1670	50/17913	0.000132849	0.00203049	0.00156524	NOS2/XCL1/PRF1/SLAMF6/IL23R/IL18RAP/TYROBP/ITGAM/PTPRC/IL12RB1/HLA-E/HLA-F/VAV1/P2RX7	14
GO:1905517	macrophage migration	14/1670	50/17913	0.000132849	0.00203049	0.00156524	CCL3/EDN2/CXCL17/SLAMF8/THBS1/C5AR1/TRPV4/CCL5/CCL2/TREM2/C3AR1/MMP14/CCR2/CMKLR1	14
GO:0032720	negative regulation of tumor necrosis factor production	17/1670	69/17913	0.000151595	0.00230891	0.00177986	GPNMB/C5AR2/LGALS9/VSIR/TREM2/TNFAIP3/SLAMF1/IL10/HAVCR2/IL27RA/RARA/PTPN22/CD33/ARRB2/ARG2/MIR125B2/MIR125B1	17
GO:0050854	regulation of antigen receptor-mediated signaling pathway	16/1670	63/17913	0.000160613	0.00243773	0.00187916	FCGR2B/BLK/CCR7/CD19/CACNA1F/CD300A/FCRL3/RUNX1/LILRB4/NFAM1/CD22/PTPN22/PTPRC/LCK/THY1/MALT1	16
GO:0046850	regulation of bone remodeling	13/1670	45/17913	0.000162135	0.00245229	0.00189039	IL6/DCSTAMP/PDK4/SFRP1/TNFAIP3/LEPR/GREM1/TMEM119/CSF1R/INPP5D/S1PR1/SYK/P2RX7	13
GO:0034104	negative regulation of tissue remodeling	8/1670	19/17913	0.000165662	0.00248835	0.00191819	IL6/AGT/SFRP1/TNFAIP3/GREM1/TMEM119/INPP5D/P2RX7	8
GO:0045076	regulation of interleukin-2 biosynthetic process	8/1670	19/17913	0.000165662	0.00248835	0.00191819	ZFP36/CD4/PRKCQ/IRF4/CD3E/CARD11/PTPRC/CD86	8
GO:0045576	mast cell activation	15/1670	57/17913	0.000166457	0.00249055	0.00191988	NR4A3/FGR/KIT/CNR1/LGALS9/CD84/CD300A/RAC2/CD300LF/FCER1G/ADGRE2/LCP2/BTK/PIK3CG/UNC13D	15
GO:0045620	negative regulation of lymphocyte differentiation	14/1670	51/17913	0.000167566	0.00249055	0.00191988	CTLA4/SHH/SFRP1/ID2/CD74/RUNX3/RUNX1/JAK3/ANXA1/BCL6/NFKBID/SMAD7/LOXL3/MIR30B	14
GO:0150077	regulation of neuroinflammatory response	14/1670	51/17913	0.000167566	0.00249055	0.00191988	IL6/MMP9/CCL3/PTGS2/C5AR1/ITGB2/TNFRSF1B/TREM2/IL18/ITGAM/CTSC/C1QA/PTPRC/CST7	14
GO:0006809	nitric oxide biosynthetic process	18/1670	76/17913	0.000168465	0.00249055	0.00191988	PTGS2/NOS2/KLF2/AGT/HBB/ITGB2/NOS1/ICAM1/EDN1/IL10/AIF1/KLF4/TLR6/ASS1/SMAD3/MTOR/DDAH1/ARG2	18
GO:0032660	regulation of interleukin-17 production	11/1670	34/17913	0.000169238	0.00249055	0.00191988	IL6/OSM/SLAMF6/IL23R/VSIR/PRKCQ/IL18/IL27RA/TGFB1/NCKAP1L/ARG2	11
GO:2000403	positive regulation of lymphocyte migration	11/1670	34/17913	0.000169238	0.00249055	0.00191988	CCL20/CCL3/CCL4/XCL1/CCL5/CXCL13/PYCARD/SPN/AIF1/CCR2/STK39	11
GO:0002861	regulation of inflammatory response to antigenic stimulus	9/1670	24/17913	0.000186097	0.00272027	0.00209697	C3/FCGR2B/CCR7/CNR1/NLRP6/FCER1G/IL10/HLA-E/BTK	9
GO:0042481	regulation of odontogenesis	9/1670	24/17913	0.000186097	0.00272027	0.00209697	FGF8/MMP20/WNT6/SP6/SHH/BMP2/EDN1/RUNX2/TGFB1	9
GO:1902893	regulation of pri-miRNA transcription by RNA polymerase II	12/1670	40/17913	0.000194102	0.0027961	0.00215542	FOS/NGFR/BMP2/JUN/KLF5/IL10/LILRB4/SPI1/ATOH8/TGFB1/SMAD3/GNL3	12
GO:0120162	positive regulation of cold-induced thermogenesis	21/1670	97/17913	0.000196733	0.0027961	0.00215542	LCN2/CXCR4/ELOVL3/ACHE/CEBPB/PLAC8/LEPR/IRF4/IL18/MFAP2/SYK/CCR2/TRPV2/PER2/UCP2/CMKLR1/ADRB1/SCD/ACADL/TRPM8/FABP5	21
GO:0010759	positive regulation of macrophage chemotaxis	7/1670	15/17913	0.00019836	0.0027961	0.00215542	CXCL17/THBS1/C5AR1/TRPV4/CCL5/C3AR1/CMKLR1	7
GO:0034616	response to laminar fluid shear stress	7/1670	15/17913	0.00019836	0.0027961	0.00215542	KLF2/ETS1/KLF4/TGFB1/ASS1/ABCA1/SMAD7	7
GO:0090197	positive regulation of chemokine secretion	7/1670	15/17913	0.00019836	0.0027961	0.00215542	IL1RL1/LPL/PYCARD/AIF1/CSF1R/LRP1/ALOX15B	7
GO:0002604	regulation of dendritic cell antigen processing and presentation	6/1670	11/17913	0.000198987	0.0027961	0.00215542	CCL19/SLC11A1/FCGR2B/CCR7/THBS1/CD74	6
GO:0031581	hemidesmosome assembly	6/1670	11/17913	0.000198987	0.0027961	0.00215542	KRT5/LAMB3/KRT14/COL17A1/LAMC2/ITGB4	6
GO:0032494	response to peptidoglycan	6/1670	11/17913	0.000198987	0.0027961	0.00215542	IL6/INAVA/C5AR1/NLRP3/TREM2/RIPK2	6
GO:0033632	regulation of cell-cell adhesion mediated by integrin	6/1670	11/17913	0.000198987	0.0027961	0.00215542	CCL5/CXCL13/CD3E/FERMT3/SKAP1/DPP4	6
GO:0035747	natural killer cell chemotaxis	6/1670	11/17913	0.000198987	0.0027961	0.00215542	CCL3/CCL4/XCL1/CCL5/CCL2/PIK3CG	6
GO:0045628	regulation of T-helper 2 cell differentiation	6/1670	11/17913	0.000198987	0.0027961	0.00215542	NLRP3/IL18/ANXA1/RARA/BCL6/CD86	6
GO:2000318	positive regulation of T-helper 17 type immune response	6/1670	11/17913	0.000198987	0.0027961	0.00215542	NLRP3/IL23R/PRKCQ/IL12RB1/NFKBID/MALT1	6
GO:0070231	T cell apoptotic process	13/1670	46/17913	0.000206906	0.00289802	0.00223398	IL7R/PDCD1/CCL5/LGALS9/IL2RA/PRKCQ/JAK3/TSC22D3/RIPK3/CD27/NFKBID/RAG1/ARG2	13
GO:2001057	reactive nitrogen species metabolic process	19/1670	84/17913	0.000214345	0.00299258	0.00230688	PTGS2/NOS2/KLF2/AGT/HBB/ITGB2/NOS1/ICAM1/EDN1/IL10/AIF1/TLR2/KLF4/TLR6/ASS1/SMAD3/MTOR/DDAH1/ARG2	19
GO:0031670	cellular response to nutrient	17/1670	71/17913	0.000220054	0.00304303	0.00234577	CYP24A1/FOXA2/PTGS2/FOLR1/LPL/CYBA/SFRP1/SNAI2/VDR/FYN/FOLR2/CYBB/P2RX7/PPARG/TRPM4/MIR125B2/MIR125B1	17
GO:0034121	regulation of toll-like receptor signaling pathway	17/1670	71/17913	0.000220054	0.00304303	0.00234577	BPIFB1/NLRP6/CYBA/ESR1/CD300A/TNFAIP3/CD300LF/FCRL3/IRF4/LILRA2/TLR2/GFI1/PTPN22/CD14/TLR6/BIRC3/ARRB2	17
GO:1903556	negative regulation of tumor necrosis factor superfamily cytokine production	17/1670	71/17913	0.000220054	0.00304303	0.00234577	GPNMB/C5AR2/LGALS9/VSIR/TREM2/TNFAIP3/SLAMF1/IL10/HAVCR2/IL27RA/RARA/PTPN22/CD33/ARRB2/ARG2/MIR125B2/MIR125B1	17
GO:0001656	metanephros development	20/1670	91/17913	0.000223462	0.00307881	0.00237335	FGF8/EGR1/ID3/CXCR2/LIF/SHH/GATA3/BMP7/FGF10/ID2/SPRY1/FRAS1/AKR1B1/GREM1/GPC3/FOXC2/PDGFRA/HES1/NKX3-1/NPHS2	20
GO:0002701	negative regulation of production of molecular mediator of immune response	11/1670	35/17913	0.000226175	0.00307881	0.00237335	FCGR2B/XCL1/FCRL3/IL10/CD96/JAK3/CD22/BCL6/TGFB1/HLA-F/SMAD7	11
GO:0030224	monocyte differentiation	11/1670	35/17913	0.000226175	0.00307881	0.00237335	DCSTAMP/JUN/CD74/CD4/ZFP36L1/IFI16/CSF1R/INPP5D/PPARG/MIR125B2/MIR125B1	11
GO:0048246	macrophage chemotaxis	11/1670	35/17913	0.000226175	0.00307881	0.00237335	CCL3/EDN2/CXCL17/SLAMF8/THBS1/C5AR1/TRPV4/CCL5/CCL2/C3AR1/CMKLR1	11
GO:1903131	mononuclear cell differentiation	11/1670	35/17913	0.000226175	0.00307881	0.00237335	DCSTAMP/JUN/CD74/CD4/ZFP36L1/IFI16/CSF1R/INPP5D/PPARG/MIR125B2/MIR125B1	11
GO:0042136	neurotransmitter biosynthetic process	21/1670	98/17913	0.000228737	0.00310398	0.00239275	PTGS2/NOS2/KLF2/ACHE/AGT/HBB/ITGB2/NOS1/ICAM1/SLC1A3/EDN1/IL10/AIF1/KLF4/TLR6/ASS1/SMAD3/MTOR/DDAH1/ABAT/ARG2	21
GO:0072577	endothelial cell apoptotic process	16/1670	65/17913	0.000237598	0.00321422	0.00247773	SERPINE1/THBS1/GATA3/ICAM1/RGCC/CCL2/NDNF/TNFAIP3/IL10/CD40LG/CD248/CD40/COL18A1/RAMP2/MIR30E/MIR30B	16
GO:0098659	inorganic cation import across plasma membrane	12/1670	41/17913	0.000251355	0.00334768	0.00258061	ATP1A3/KCNJ5/ATP1B1/ATP1B2/SLC8A3/FYN/ABCC9/TRPM2/SLC39A6/TRPM4/TRPV5/TRPV6	12
GO:0099587	inorganic ion import across plasma membrane	12/1670	41/17913	0.000251355	0.00334768	0.00258061	ATP1A3/KCNJ5/ATP1B1/ATP1B2/SLC8A3/FYN/ABCC9/TRPM2/SLC39A6/TRPM4/TRPV5/TRPV6	12
GO:0042267	natural killer cell mediated cytotoxicity	15/1670	59/17913	0.000251968	0.00334768	0.00258061	SERPINB4/SLAMF6/LGALS9/IL18RAP/SERPINB9/HAVCR2/IL18/SLAMF7/CORO1A/HLA-E/HLA-F/VAV1/ARRB2/UNC13D/RAB27A	15
GO:2000351	regulation of endothelial cell apoptotic process	15/1670	59/17913	0.000251968	0.00334768	0.00258061	SERPINE1/THBS1/GATA3/ICAM1/RGCC/CCL2/NDNF/TNFAIP3/CD40LG/CD248/CD40/COL18A1/RAMP2/MIR30E/MIR30B	15
GO:0031532	actin cytoskeleton reorganization	19/1670	85/17913	0.000252283	0.00334768	0.00258061	CSF3/KIT/TRPV4/HCLS1/FGF10/ARHGDIB/HCK/ANXA1/PLEK/GMFG/CSF1R/S1PR1/PDGFRA/TGFB1/ANTXR1/TRPM2/RAPGEF3/ATP2C1/NPHS2	19
GO:0010543	regulation of platelet activation	10/1670	30/17913	0.000253323	0.00334768	0.00258061	APOE/PDPN/THBD/C1QTNF1/PRKCQ/PLEK/PDGFRA/SYK/ABAT/F2	10
GO:0033630	positive regulation of cell adhesion mediated by integrin	8/1670	20/17913	0.000253612	0.00334768	0.00258061	CCL5/CXCL13/SFRP2/CD3E/FOXC2/SYK/SKAP1/NCKAP1L	8
GO:0045655	regulation of monocyte differentiation	8/1670	20/17913	0.000253612	0.00334768	0.00258061	DCSTAMP/JUN/CD74/CD4/ZFP36L1/INPP5D/MIR125B2/MIR125B1	8
GO:0002532	production of molecular mediator involved in inflammatory response	17/1670	72/17913	0.000263394	0.00346629	0.00267205	SERPINE1/NOS2/IL1R2/SLAMF8/PER1/GPSM3/FCER1G/PYCARD/APOD/CD96/CD6/MEFV/TLR6/SYK/BTK/ADCY7/F2	17
GO:1901623	regulation of lymphocyte chemotaxis	9/1670	25/17913	0.00026685	0.0035012	0.00269896	CCL3/CCL4/PADI2/XCL1/CCL5/CXCL13/CCL2/CCR2/STK39	9
GO:0071634	regulation of transforming growth factor beta production	11/1670	36/17913	0.00029849	0.00389288	0.00300089	SERPINB7/ITGB6/PTGS2/XCL1/CDH3/THBS1/LGALS9/TYROBP/LUM/LAPTM4B/SMAD3	11
GO:1905521	regulation of macrophage migration	11/1670	36/17913	0.00029849	0.00389288	0.00300089	CCL3/CXCL17/SLAMF8/THBS1/C5AR1/TRPV4/CCL5/TREM2/C3AR1/MMP14/CMKLR1	11
GO:0002260	lymphocyte homeostasis	15/1670	60/17913	0.000307369	0.00398482	0.00307176	CACNA1F/LGALS9/IL2RA/CD74/TNFAIP3/JAK3/TSC22D3/RIPK3/CORO1A/TGFB1/RAG1/DOCK10/NCKAP1L/P2RX7/SLC40A1	15
GO:0016266	O-glycan processing	15/1670	60/17913	0.000307369	0.00398482	0.00307176	MUC4/MUC3A/B3GNT3/MUC16/GALNT14/GALNT9/MUC12/ST6GALNAC2/MUC1/GALNT6/GALNT5/B3GNT7/ST3GAL1/GALNT7/GCNT1	15
GO:0010863	positive regulation of phospholipase C activity	12/1670	42/17913	0.000322342	0.00414281	0.00319355	SELE/AGT/ITK/C5AR1/KIT/NTF4/ESR1/NTRK2/LPAR1/PTAFR/PDGFRA/PLCB2	12
GO:0048247	lymphocyte chemotaxis	12/1670	42/17913	0.000322342	0.00414281	0.00319355	CH25H/CCL3/CCL4/PADI2/XCL1/CCL5/CXCL13/CCL2/PIK3CG/CCR2/GPR183/STK39	12
GO:0071385	cellular response to glucocorticoid stimulus	14/1670	54/17913	0.000322458	0.00414281	0.00319355	ZFP36/FLT3/DDIT4/ICAM1/EDN1/ZFP36L2/FAM107A/ZFP36L1/SERPINF1/KLF9/ANXA1/TGFB1/FOXO1/ASS1	14
GO:0001916	positive regulation of T cell mediated cytotoxicity	7/1670	16/17913	0.000324311	0.00414281	0.00319355	XCL1/IL23R/PTPRC/IL12RB1/HLA-E/HLA-F/P2RX7	7
GO:0034116	positive regulation of heterotypic cell-cell adhesion	7/1670	16/17913	0.000324311	0.00414281	0.00319355	CEACAM6/BMP7/IL10/SKAP1/LCK/THY1/GCNT2	7
GO:0002686	negative regulation of leukocyte migration	13/1670	48/17913	0.000328814	0.00417584	0.00321902	DUSP1/PADI2/SLAMF8/C5AR2/CCL2/CD300A/CCL28/APOD/GREM1/IL27RA/RIPOR2/PTGER4/MIA3	13
GO:0060389	pathway-restricted SMAD protein phosphorylation	13/1670	48/17913	0.000328814	0.00417584	0.00321902	DKK1/BMP2/BMP7/GREM1/TGFB1/LDLRAD4/ENG/TGFBR2/SMAD7/SNX25/PMEPA1/TTK/MIRLET7G	13
GO:1903978	regulation of microglial cell activation	10/1670	31/17913	0.000342948	0.00434267	0.00334762	IL6/CCL3/C5AR1/ITGB2/TREM2/ITGAM/CTSC/C1QA/PTPRC/CST7	10
GO:0042531	positive regulation of tyrosine phosphorylation of STAT protein	16/1670	67/17913	0.000344675	0.0043519	0.00335473	IL6/SOCS3/OSM/LIF/FLT3/TNFRSF18/KIT/CCL5/HCLS1/IL23R/IL18/CRLF1/CD40/CSF1R/FYN/HES1	16
GO:0002468	dendritic cell antigen processing and presentation	6/1670	12/17913	0.000366564	0.00452338	0.00348692	CCL19/SLC11A1/FCGR2B/CCR7/THBS1/CD74	6
GO:0002863	positive regulation of inflammatory response to antigenic stimulus	6/1670	12/17913	0.000366564	0.00452338	0.00348692	C3/CCR7/CNR1/FCER1G/HLA-E/BTK	6
GO:0032905	transforming growth factor beta1 production	6/1670	12/17913	0.000366564	0.00452338	0.00348692	SERPINB7/THBS1/TYROBP/LUM/NRROS/LAPTM4B	6
GO:0043301	negative regulation of leukocyte degranulation	6/1670	12/17913	0.000366564	0.00452338	0.00348692	FCGR2B/LGALS9/CD84/CD300A/CCR2/HLA-F	6
GO:0045579	positive regulation of B cell differentiation	6/1670	12/17913	0.000366564	0.00452338	0.00348692	INPP5D/MMP14/SYK/CD27/BTK/NCKAP1L	6
GO:1902563	regulation of neutrophil activation	6/1670	12/17913	0.000366564	0.00452338	0.00348692	FCGR2B/ITGB2/CD300A/ITGAM/PTAFR/SYK	6
GO:1902656	calcium ion import into cytosol	6/1670	12/17913	0.000366564	0.00452338	0.00348692	MS4A1/SLC8A3/FYN/TRPM2/TRPV5/TRPV6	6
GO:1902947	regulation of tau-protein kinase activity	6/1670	12/17913	0.000366564	0.00452338	0.00348692	DKK1/EGR1/C5AR1/HGF/SORL1/MIR125B1	6
GO:0002691	regulation of cellular extravasation	9/1670	26/17913	0.000374576	0.0045833	0.00353311	ICAM1/CCL28/IL27RA/RIPOR2/RIPK3/PTAFR/PTGER4/CCR2/THY1	9
GO:0034114	regulation of heterotypic cell-cell adhesion	9/1670	26/17913	0.000374576	0.0045833	0.00353311	IL1RN/CEACAM6/BMP7/IL10/KLF4/SKAP1/LCK/THY1/GCNT2	9
GO:1903959	regulation of anion transmembrane transport	9/1670	26/17913	0.000374576	0.0045833	0.00353311	CFTR/AGT/THBS1/PTAFR/ABCB1/PER2/RGS4/MTOR/STK39	9
GO:0032928	regulation of superoxide anion generation	8/1670	21/17913	0.000376352	0.00459213	0.00353992	FPR2/AGT/ITGB2/CYBA/TYROBP/ITGAM/TGFB1/SYK	8
GO:0043029	T cell homeostasis	11/1670	37/17913	0.000389326	0.00473717	0.00365172	CACNA1F/LGALS9/IL2RA/JAK3/TSC22D3/RIPK3/CORO1A/TGFB1/RAG1/NCKAP1L/P2RX7	11
GO:0032755	positive regulation of interleukin-6 production	18/1670	81/17913	0.000391983	0.0047562	0.0036664	IL6/LILRA5/INAVA/TRPV4/LPL/LGALS9/CYBA/FCER1G/TYROBP/PYCARD/AIF1/LILRA2/TLR2/PTAFR/TLR6/P2RX7/RIPK2/SPON2	18
GO:0043303	mast cell degranulation	12/1670	43/17913	0.000409595	0.00490414	0.00378044	NR4A3/FGR/KIT/LGALS9/CD84/CD300A/RAC2/FCER1G/ADGRE2/BTK/PIK3CG/UNC13D	12
GO:1904646	cellular response to amyloid-beta	12/1670	43/17913	0.000409595	0.00490414	0.00378044	FPR2/ATP1A3/FCGR2B/NGFR/ICAM1/TREM2/VCAM1/TLR6/LRP1/FYN/CACNB1/MIR98	12
GO:0010712	regulation of collagen metabolic process	13/1670	49/17913	0.000409804	0.00490414	0.00378044	IL6/SERPINB7/CYGB/MFAP4/RGCC/VSIR/VIM/TGFB1/CIITA/ENG/PPARG/ARRB2/F2	13
GO:0030195	negative regulation of blood coagulation	13/1670	49/17913	0.000409804	0.00490414	0.00378044	SERPINE1/THBS1/APOE/PLAUR/SERPING1/THBD/EDN1/C1QTNF1/PLAT/PLAU/PDGFRA/ABAT/F2	13
GO:1903793	positive regulation of anion transport	13/1670	49/17913	0.000409804	0.00490414	0.00378044	CFTR/CYP4A11/AGT/APOE/CEBPB/EDN1/SLC38A3/PTAFR/ABCB1/P2RX7/ATP8A1/ABAT/ATP8A2	13
GO:0031100	animal organ regeneration	17/1670	75/17913	0.000440719	0.00525965	0.00405449	NR4A3/FLT3/C5AR1/CLDN1/CEBPB/PGF/IL10/NNMT/CDKN1A/TGFB1/HGF/UCP2/TGFBR2/PPARG/PTPRU/PFKFB1/CDK1	17
GO:0032620	interleukin-17 production	11/1670	38/17913	0.000502253	0.00595414	0.00458984	IL6/OSM/SLAMF6/IL23R/VSIR/PRKCQ/IL18/IL27RA/TGFB1/NCKAP1L/ARG2	11
GO:0032740	positive regulation of interleukin-17 production	7/1670	17/17913	0.000507107	0.00595414	0.00458984	IL6/OSM/SLAMF6/IL23R/PRKCQ/IL18/TGFB1	7
GO:0032930	positive regulation of superoxide anion generation	7/1670	17/17913	0.000507107	0.00595414	0.00458984	FPR2/AGT/ITGB2/CYBA/TYROBP/ITGAM/TGFB1	7
GO:0050665	hydrogen peroxide biosynthetic process	7/1670	17/17913	0.000507107	0.00595414	0.00458984	DUOXA1/DUOX2/DUOXA2/CYBA/DUOX1/FYN/CYBB	7
GO:0070741	response to interleukin-6	13/1670	50/17913	0.000507113	0.00595414	0.00458984	IL6/SOCS3/FOXA2/CHI3L1/ICAM1/SELPLG/SPI1/GFI1/MIR98/MIR99A/MIRLET7C/MIR125B2/MIR125B1	13
GO:1900047	negative regulation of hemostasis	13/1670	50/17913	0.000507113	0.00595414	0.00458984	SERPINE1/THBS1/APOE/PLAUR/SERPING1/THBD/EDN1/C1QTNF1/PLAT/PLAU/PDGFRA/ABAT/F2	13
GO:0030225	macrophage differentiation	12/1670	44/17913	0.000515963	0.00600945	0.00463248	MMP9/LIF/HCLS1/ID2/CD4/SPI1/CSF1R/TLR2/C1QC/TGFB1/GAB3/NRROS	12
GO:0030850	prostate gland development	12/1670	44/17913	0.000515963	0.00600945	0.00463248	SERPINB5/TP63/SHH/BMP7/FGF10/SFRP1/ESR1/SERPINF1/RARA/NKX3-1/ALOX15B/EAF2	12
GO:0060393	regulation of pathway-restricted SMAD protein phosphorylation	12/1670	44/17913	0.000515963	0.00600945	0.00463248	DKK1/BMP2/BMP7/GREM1/TGFB1/LDLRAD4/ENG/SMAD7/SNX25/PMEPA1/TTK/MIRLET7G	12
GO:0032682	negative regulation of chemokine production	8/1670	22/17913	0.00054336	0.00627819	0.00483965	IL6/EPHA2/LGALS9/IL10/APOD/KLF4/MEFV/ARG2	8
GO:0048305	immunoglobulin secretion	8/1670	22/17913	0.00054336	0.00627819	0.00483965	IL6/RBP4/CD40LG/CD40/CD22/LAX1/TNFRSF4/HLA-E	8
GO:0050927	positive regulation of positive chemotaxis	8/1670	22/17913	0.00054336	0.00627819	0.00483965	CXCL8/CCR4/FGF10/S1PR1/F3/SMAD3/CDH13/IL16	8
GO:0042611	MHC protein complex	16/1706	25/18678	2.02e-11	7.57e-09	6.82e-09	HLA-DQB1/HLA-DQB2/HLA-DOB/HLA-DRB1/HLA-DRA/HLA-DQA2/CD74/HLA-DPA1/HLA-DOA/HLA-DPB1/HLA-DMA/HLA-DMB/HLA-E/HLA-A/HLA-F/HLA-B	16
GO:0042613	MHC class II protein complex	12/1706	16/18678	4.18e-10	7.83e-08	7.05e-08	HLA-DQB1/HLA-DQB2/HLA-DOB/HLA-DRB1/HLA-DRA/HLA-DQA2/CD74/HLA-DPA1/HLA-DOA/HLA-DPB1/HLA-DMA/HLA-DMB	12
GO:0070821	tertiary granule membrane	23/1706	73/18678	6.82e-08	8.5e-06	7.66e-06	FPR2/FCAR/GPR84/SLC11A1/SNAP25/OLR1/SLC2A3/CD53/ITGB2/CYBA/CD300A/ITGAX/FCER1G/PLAU/STOM/CD93/LAIR1/ITGAM/PTAFR/KCNAB2/CYBB/TRPM2/CD33	23
GO:0035579	specific granule membrane	26/1706	91/18678	9.07e-08	8.5e-06	7.66e-06	FPR2/FCAR/GPR84/SNAP25/OLR1/SLC2A3/PLAUR/CD53/ITGB2/TNFRSF1B/CYBA/C3AR1/ALDH3B1/PLAU/STOM/CD93/LAIR1/ITGAM/KCNAB2/CYBB/TRPM2/ITGAL/CD33/STK10/ATP8A1/SLC27A2	26
GO:0001772	immunological synapse	15/1706	36/18678	2.11e-07	1.58e-05	1.43e-05	CD53/ICAM1/HAVCR2/CD37/PRKCQ/GZMA/CD3E/CARD11/CD6/CORO1A/ZAP70/SKAP1/LCK/SCIMP/ALCAM	15
GO:0042101	T cell receptor complex	10/1706	17/18678	4.2e-07	2.63e-05	2.37e-05	CD4/CD3E/APBB1IP/CD6/CD8A/CD247/ZAP70/SYK/SKAP1/ALCAM	10
GO:0071556	integral component of lumenal side of endoplasmic reticulum membrane	12/1706	29/18678	3.84e-06	0.000180078	0.000162259	HLA-DQB1/HLA-DQB2/HLA-DRB1/HLA-DRA/HLA-DQA2/CD74/HLA-DPA1/HLA-DPB1/HLA-E/HLA-A/HLA-F/HLA-B	12
GO:0098553	lumenal side of endoplasmic reticulum membrane	12/1706	29/18678	3.84e-06	0.000180078	0.000162259	HLA-DQB1/HLA-DQB2/HLA-DRB1/HLA-DRA/HLA-DQA2/CD74/HLA-DPA1/HLA-DPB1/HLA-E/HLA-A/HLA-F/HLA-B	12
GO:0005604	basement membrane	22/1706	91/18678	1.73e-05	0.000719634	0.000648428	ACHE/LAMB3/COL17A1/ACAN/LAMC2/NTN1/THBS2/FBLN1/NTN4/TIMP1/SERPINF1/FRAS1/EFNA5/LAMC3/ANXA2/COL8A2/COL18A1/COL7A1/TGFBI/COL8A1/USH2A/COL2A1	22
GO:0031093	platelet alpha granule lumen	17/1706	67/18678	7.96e-05	0.00298676	0.00269123	SERPINE1/THBS1/LEFTY2/SRGN/SERPING1/SERPINA1/CFD/A2M/TIMP1/ISLR/TGFB1/F13A1/HGF/FERMT3/TMSB4X/EGF/ORM2	17
GO:0043202	lysosomal lumen	21/1706	94/18678	9.22e-05	0.00314194	0.00283105	SERPINB13/CD1E/CTSS/ACAN/CD74/NSG1/CTSB/LUM/GPC3/CTSK/DCN/BGN/TCN2/PRELP/SDC4/LIPA/NPC2/GM2A/VCAN/OGN/NAAA	21
GO:0098636	protein complex involved in cell adhesion	11/1706	33/18678	0.000103908	0.00324714	0.00292584	ITGB6/CTLA4/ITGAD/ITGB2/ITGAX/TSPAN32/ITGAM/ITGB7/ITGAL/ITGA10/ITGA2B	11
GO:0030134	COPII-coated ER to Golgi transport vesicle	17/1706	69/18678	0.000118207	0.00340981	0.00307242	AREG/HLA-DQB1/HLA-DQB2/FOLR1/HLA-DRB1/HLA-DRA/SERPINA1/HLA-DQA2/CD74/HLA-DPA1/HLA-DPB1/CTSC/COL7A1/HLA-E/HLA-A/HLA-F/HLA-B	17
GO:0035578	azurophil granule lumen	20/1706	91/18678	0.000170065	0.0045553	0.00410457	SERPINB3/C3/LYZ/PADI2/PLAC8/PRSS2/PYCARD/MNDA/ADA2/ANXA2/CTSC/ARHGAP45/NPC2/GM2A/UNC13D/ACLY/HRNR/HEBP2/ORM2/FABP5	20
GO:0008305	integrin complex	10/1706	30/18678	0.000214162	0.00535405	0.00482428	ITGB6/ITGAD/ITGB2/ITGAX/TSPAN32/ITGAM/ITGB7/ITGAL/ITGA10/ITGA2B	10
GO:0005518	collagen binding	23/1618	61/16969	3.03e-09	1.64e-06	1.44e-06	MMP9/MMP12/ACHE/THBS1/ADGRG6/CTSS/ABI3BP/C1QTNF1/CTSB/LUM/CTSK/PCOLCE/DCN/COL14A1/AEBP1/MRC2/TGFBI/PODN/ANTXR1/ITGA10/SMAD3/SMAD7/USH2A	23
GO:0004896	cytokine receptor activity	26/1618	78/16969	6.15e-09	1.64e-06	1.44e-06	CXCR1/CXCR4/CXCR2/IL1R2/IL7R/CCR7/FLT3/EBI3/CCR4/IL1RL1/CCRL2/IL2RA/CD74/IL23R/IL18RAP/CD4/GFRA1/LEPR/CSF2RB/IL2RB/IL15RA/IL12RB1/CCR2/OSMR/CMKLR1/LIFR	26
GO:0019955	cytokine binding	30/1618	100/16969	7.19e-09	1.64e-06	1.44e-06	CXCR1/ZFP36/CXCR4/IL1RN/TCAP/CXCR2/IL1R2/SOSTDC1/CCR7/THBS1/KIT/ACKR1/PDPN/TNFRSF1B/CD74/IL23R/CD4/A2M/CSF3R/GREM1/CRLF1/IL2RB/CSF1R/IL12RB1/IL10RA/CCR2/NRROS/ENG/TGFBR2/CHRD	30
GO:0032395	MHC class II receptor activity	8/1618	10/16969	2.54e-07	3.68e-05	3.23e-05	KRT17/HLA-DQB1/HLA-DQB2/HLA-DOB/HLA-DRA/HLA-DQA2/HLA-DPA1/HLA-DOA	8
GO:0019865	immunoglobulin binding	12/1618	23/16969	2.7e-07	3.68e-05	3.23e-05	FCGR3B/FCAR/JCHAIN/FCGR2B/FCER1A/MS4A1/CD4/FCGR2A/FCGR2C/LILRA2/CD22/FCGRT	12
GO:0042379	chemokine receptor binding	17/1618	47/16969	6.94e-07	5.91e-05	5.18e-05	CCL20/CCL3/CCL24/CXCL8/DEFB1/CCL19/S100A14/CCL23/CCL4/XCL1/CCL5/CXCL13/CCRL2/CCL2/CCL28/CCR2/CXCL16	17
GO:0038024	cargo receptor activity	24/1618	85/16969	7.78e-07	5.91e-05	5.18e-05	DMBT1/FPR2/FOLR1/CD163/ASGR2/ITGB2/TMPRSS3/MRC1/CFI/SUSD2/SSC5D/CD6/ITGAM/MSR1/LRP1/FOLR2/ABCA1/SORL1/CXCL16/LOXL3/STAB2/ILDR1/MIA3/TMPRSS2	24
GO:0001618	virus receptor activity	22/1618	74/16969	8.47e-07	5.91e-05	5.18e-05	SERPINB3/CR2/CXCR4/ITGB6/EPHA2/EFNB3/CLDN1/HSPA1B/ICAM1/CD55/MRC1/SLAMF1/CD4/HSPA1A/SELPLG/CR1/CD86/TNFRSF4/ITGB7/SLC10A1/CDK1/DPP4	22
GO:0104005	hijacked molecular function	22/1618	74/16969	8.47e-07	5.91e-05	5.18e-05	SERPINB3/CR2/CXCR4/ITGB6/EPHA2/EFNB3/CLDN1/HSPA1B/ICAM1/CD55/MRC1/SLAMF1/CD4/HSPA1A/SELPLG/CR1/CD86/TNFRSF4/ITGB7/SLC10A1/CDK1/DPP4	22
GO:0023023	MHC protein complex binding	12/1618	25/16969	8.65e-07	5.91e-05	5.18e-05	HLA-DOB/MS4A1/KLRC2/HLA-DRB1/HLA-DRA/CD74/HLA-DOA/ATP1B1/KLRD1/HLA-DMA/HLA-DMB/CD8A	12
GO:0042605	peptide antigen binding	13/1618	30/16969	1.3e-06	8.07e-05	7.08e-05	HLA-DQB1/TRAV8-4/SLC7A5/HLA-DRB1/HLA-DRA/HLA-DPA1/HLA-DPB1/HLA-E/HLA-A/HLA-F/HLA-B/DHCR24/TRGV9	13
GO:0048020	CCR chemokine receptor binding	12/1618	26/16969	1.47e-06	8.35e-05	7.32e-05	CCL20/CCL3/CCL24/DEFB1/CCL19/CCL23/CCL4/CCL5/CXCL13/CCRL2/CCL2/CCR2	12
GO:0043394	proteoglycan binding	14/1618	36/16969	2.45e-06	0.000128515	0.0001127	PLA2G2D/GPNMB/THBS1/APOE/CTSS/LPL/CFH/ADA2/CTSB/CTSK/PTPRC/LRP1/CHRD/COL2A1	14
GO:0023026	MHC class II protein complex binding	9/1618	16/16969	3.92e-06	0.000191122	0.000167602	HLA-DOB/MS4A1/HLA-DRB1/HLA-DRA/CD74/HLA-DOA/ATP1B1/HLA-DMA/HLA-DMB	9
GO:0001848	complement binding	10/1618	20/16969	4.56e-06	0.000207552	0.00018201	CR2/C5AR1/ITGB2/C4B/VSIG4/C4A/CFB/CD93/ITGAM/CR1	10
GO:0050664	oxidoreductase activity, acting on NAD(P)H, oxygen as acceptor	8/1618	16/16969	4.29e-05	0.00183085	0.00160554	DUOX2/CYBA/NCF1C/NCF1/NCF1B/DUOX1/NCF2/CYBB	8
GO:0001540	amyloid-beta binding	18/1618	71/16969	8.76e-05	0.00351833	0.00308535	FPR2/ATP1A3/FCGR2B/ACHE/APOE/NGFR/FBXO2/ITGB2/CD74/TREM2/TLR2/ITGAM/C1QA/MSR1/TLR6/LRP1/EPHB2/SORL1	18
GO:0004601	peroxidase activity	12/1618	37/16969	0.000104091	0.00394967	0.00346361	PTGS2/HBA1/HBA2/DUOX2/HBB/CYGB/CLIC2/DUOX1/IPCEF1/TXNDC17/MGST1/TPO	12
GO:0019956	chemokine binding	9/1618	23/16969	0.000150764	0.00541957	0.00475262	CXCR1/ZFP36/CXCR4/CXCR2/CCR7/ACKR1/PDPN/A2M/CCR2	9
