# Supplementary material for: Immune signature driven by ADT-induced immune microenvironment remodeling in prostate cancer is correlated with recurrence-free survival and immune infiltration
Source: Cell Death Dis. 2020 Sep 19;11(9):779. doi: 10.1038/s41419-020-02973-1 (PMC7502080; doi:10.1038/s41419-020-02973-1)
Supplement: Supplementary file 11 — Supplementary Table S5 [file 41419_2020_2973_MOESM11_ESM.xlsx]

## Sheet: Sheet1
Supplementary Table S5: Summary of multivariate cox analysis for prediciting PSA recurrence
Variables	HR(95%CI)	p Value
Age (Continuous)	1.003(0.96-1.045)	0.9
Pathological T stage (ref: ≤PT2c)	4.17(1.59-10.94)	0.004
GSS (ref: ≤8)	1.82(1.015-3.25)	0.044
Immune subtype (ref: low immune subtype)	0.50(0.27-0.91)	0.024
